# Supplementary material for: 5-Diethyl­amino-2-[(E)-(4-methyl-3-nitro­phenyl)­imino­meth­yl]phenol: a redetermination
Source: Acta Crystallogr Sect E Struct Rep Online. 2009 Jan 17;65(Pt 2):o349–50. doi: 10.1107/S1600536809001731 (PMC2968344; doi:10.1107/S1600536809001731)
Supplement: Supplementary file 1 [file e-65-0o349-sup1.cif]

##############################################################################
###                                                                        ###
###        Electronic paper (Acta Crystallographica Section E)             ###
###                                                                        ###
##############################################################################
#                                                                            #
# This CIF contains the data in a paper accepted for publication in Acta     #
# Crystallographica Section E. It conforms to the requirements of Notes      #
# for Authors for Section E, and has been peer reviewed under the auspices   #
# of the IUCr Commission on Journals.                                        #
#                                                                            #
# Full details of the Crystallographic Information File format               #
# are given in the paper "The Crystallographic Information File (CIF):       #
# a New Standard Archive File for Crystallography" by S. R. Hall, F. H.      #
# Allen and I. D. Brown [Acta Cryst. (1991), A47, 655-685].                  #
#                                                                            #
# The current version of the core CIF dictionary is obtainable from          #
# ftp://ftp.iucr.org/pub/cif_core.dic. The current version number is 2.4.    #
#                                                                            #
# Software is freely available for graphical display of the structure(s) in  #
# this CIF.  For information consult the CIF home page http://www.iucr.org/  #
# cif/home.html                                                              #
#                                                                            #
# This file may be used for bona fide research purposes within the           #
# scientific community so long as proper attribution is given to the journal # 
# article from which it was obtained.                                        #
#                                                                            #
##############################################################################
                                             
data_global
_audit_creation_method     'form.cif (version 2.0)'
_journal_data_validation_number     ?
_journal_date_recd_electronic     2009-01-12
_journal_date_accepted     2009-01-14
_journal_name_full     'Acta Crystallographica, Section E'
_journal_year     2009
_journal_volume     65
_journal_issue      2
_journal_page_first     o349
_journal_page_last     o350
_journal_paper_category     QO
_journal_coeditor_code     AT2709
_publ_contact_author_name     'Prof. Fun, Hoong-Kun'
_publ_contact_author_address
;
      X-ray Crystallography Unit
      School of Physics
      Universiti Sains Malaysia
      11800 USM, Penang
      MALAYSIA
;
_publ_contact_author_email     hkfun@usm.my
_publ_contact_author_fax     '6 04 6579150'
_publ_contact_author_phone     '6 04 6533652'
_publ_section_title
;
5-Diethylamino-2-[(<i>E</i>)-(4-methyl-3-nitrophenyl)iminomethyl]phenol: a
redetermination
;
loop_
    _publ_author_name
    _publ_author_footnote
    _publ_author_address
    'Fun, Hoong-Kun' ?
;
X-ray Crystallography Unit
School of Physics
Universiti Sains Malaysia
11800 USM, Penang
Malaysia
;
    'Kia, Reza' ?
;
X-ray Crystallography Unit
School of Physics
Universiti Sains Malaysia
11800 USM, Penang
Malaysia
;
    'Vijesh, A. M.'
;
Current address: Department of Chemistry,
National Institute of Technology-Karnataka,
Surathkal, Mangalore 575 025,
India.
;
;
SeQuent Scientific Limited,
No. 120 A&B, Industrial Area,
Baikampady, New Mangalore,
Karnataka 575 011,
India
;
    'Isloor, Arun M.' ?
;
Department of Chemistry,
National Institute of Technology-Karnataka,
Surathkal, Mangalore 575 025,
India
;
data_I
_audit_creation_method     SHELXL-97
_chemical_name_systematic
;
5-Diethylamino-2-[(<i>E</i>)-(4-methyl-3-nitrophenyl)iminomethyl]phenol
;
_chemical_name_common
;
;
_chemical_formula_moiety     'C18 H21 N3 O3'
_chemical_formula_sum     'C18 H21 N3 O3'
_chemical_formula_iupac     'C18 H21 N3 O3'
_chemical_formula_weight     327.38
_chemical_melting_point     405
_symmetry_cell_setting     'monoclinic'
_symmetry_space_group_name_H-M     'P 21/n'
_symmetry_space_group_name_Hall     '-P 2yn'
loop_
    _symmetry_equiv_pos_as_xyz
    'x, y, z'
    '-x+1/2, y+1/2, -z+1/2'
    '-x, -y, -z'
    'x-1/2, -y-1/2, z-1/2'
_cell_length_a     7.27770(10)
_cell_length_b     22.1792(5)
_cell_length_c     10.3473(2)
_cell_angle_alpha     90.00
_cell_angle_beta     103.7130(10)
_cell_angle_gamma     90.00
_cell_volume     1622.59(5)
_cell_formula_units_Z     4
_cell_measurement_reflns_used     4554
_cell_measurement_theta_min     2.73
_cell_measurement_theta_max     29.77
_cell_measurement_temperature     100(1)
_exptl_crystal_description     'plate'
_exptl_crystal_colour     'yellow'
_exptl_crystal_size_max     0.49
_exptl_crystal_size_mid     0.25
_exptl_crystal_size_min     0.04
_exptl_crystal_density_diffrn     1.340
_exptl_crystal_density_meas     ?
_exptl_crystal_density_method     'not measured'
_exptl_crystal_F_000     696
_exptl_absorpt_coefficient_mu     0.093
_exptl_absorpt_correction_type     'multi-scan'
_exptl_absorpt_process_details     '(SADABS; Bruker, 2005)'
_exptl_absorpt_correction_T_min     0.9560
_exptl_absorpt_correction_T_max     0.9967
_exptl_special_details
;
The low-temperature data was collected with the Oxford Cyrosystem Cobra
low-temperature attachment.
;
_diffrn_ambient_temperature     100(1)
_diffrn_radiation_type     MoK\a
_diffrn_radiation_wavelength     0.71073
_diffrn_radiation_source     'fine-focus sealed tube'
_diffrn_radiation_monochromator     graphite
_diffrn_measurement_device_type
;
Bruker SMART APEXII CCD area-detector
;
_diffrn_measurement_method     '\f and \w'
_diffrn_detector_area_resol_mean     ?
_diffrn_reflns_number     21678
_diffrn_reflns_av_R_equivalents     0.0370
_diffrn_reflns_av_sigmaI/netI     0.0347
_diffrn_reflns_theta_min     2.22
_diffrn_reflns_theta_max     30.10
_diffrn_reflns_theta_full     30.10
_diffrn_measured_fraction_theta_max     0.992
_diffrn_measured_fraction_theta_full     0.992
_diffrn_reflns_limit_h_min     -10
_diffrn_reflns_limit_h_max     10
_diffrn_reflns_limit_k_min     -31
_diffrn_reflns_limit_k_max     31
_diffrn_reflns_limit_l_min     -14
_diffrn_reflns_limit_l_max     14
_diffrn_standards_number     0
_diffrn_standards_interval_count     .
_diffrn_standards_interval_time     .
_diffrn_standards_decay_%     ?
_refine_special_details
;
 Refinement of F^2^ against ALL reflections.  The weighted R-factor wR and
 goodness of fit S are based on F^2^, conventional R-factors R are based
 on F, with F set to zero for negative F^2^. The threshold expression of
 F^2^ > 2sigma(F^2^) is used only for calculating R-factors(gt) etc. and is
 not relevant to the choice of reflections for refinement.  R-factors based
 on F^2^ are statistically about twice as large as those based on F, and R-
 factors based on ALL data will be even larger.
;
_reflns_number_total     4744
_reflns_number_gt     3239
_reflns_threshold_expression     I>2\s(I)
_refine_ls_structure_factor_coef     Fsqd
_refine_ls_matrix_type     full
_refine_ls_R_factor_all     0.0742
_refine_ls_R_factor_gt     0.0430
_refine_ls_wR_factor_gt     0.1019
_refine_ls_wR_factor_ref     0.1174
_refine_ls_goodness_of_fit_ref     1.019
_refine_ls_restrained_S_all     0.922
_refine_ls_number_reflns     4744
_refine_ls_number_parameters     412
_refine_ls_number_restraints     1197
_refine_ls_hydrogen_treatment     constr
_refine_ls_weighting_scheme     calc
_refine_ls_weighting_details
         'calc w=1/[\s^2^(Fo^2^)+(0.0561P)^2^+0.1724P] where P=(Fo^2^+2Fc^2^)/3'
_atom_sites_solution_hydrogens     geom
_atom_sites_solution_primary     direct
_atom_sites_solution_secondary     difmap
_refine_ls_shift/su_max     0.000
_refine_ls_shift/su_mean     0.000
_refine_diff_density_max     0.210
_refine_diff_density_min     -0.221
_refine_ls_extinction_method     none
_refine_ls_extinction_coef     ?
loop_
    _atom_type_symbol
    _atom_type_description
    _atom_type_scat_dispersion_real
    _atom_type_scat_dispersion_imag
    _atom_type_scat_source
    'C' 'C' 0.0033 0.0016
                         'International Tables Vol C Tables 4.2.6.8 and 6.1.1.4'
    'H' 'H' 0.0000 0.0000
                         'International Tables Vol C Tables 4.2.6.8 and 6.1.1.4'
    'N' 'N' 0.0061 0.0033
                         'International Tables Vol C Tables 4.2.6.8 and 6.1.1.4'
    'O' 'O' 0.0106 0.0060
                         'International Tables Vol C Tables 4.2.6.8 and 6.1.1.4'
_computing_data_collection     'APEX2 (Bruker, 2005)'
_computing_cell_refinement     'APEX2 (Bruker, 2005)'
_computing_data_reduction     'SAINT (Bruker, 2005)'
_computing_structure_solution     'SHELXTL (Sheldrick, 2008)'
_computing_structure_refinement     'SHELXTL (Sheldrick, 2008)'
_computing_molecular_graphics     'SHELXTL (Sheldrick, 2008)'
_computing_publication_material
;
SHELXTL (Sheldrick, 2008) and PLATON (Spek, 2003)
;
loop_
    _atom_site_type_symbol
    _atom_site_label
    _atom_site_fract_x
    _atom_site_fract_y
    _atom_site_fract_z
    _atom_site_U_iso_or_equiv
    _atom_site_adp_type
    _atom_site_calc_flag
    _atom_site_refinement_flags
    _atom_site_occupancy
    _atom_site_disorder_assembly
    _atom_site_disorder_group
    O O1A 0.3739(19) 0.0973(10) 1.0926(17) 0.0234(9) Uani d PDU 0.567(4) A 1
    H H1A 0.3089 0.0791 1.0262 0.035 Uiso calc PR 0.567(4) A 1
    C C1A 0.5374(9) 0.1157(3) 1.0663(5) 0.0125(7) Uani d PDU 0.567(4) A 1
    C C2A 0.647(2) 0.1575(12) 1.1497(19) 0.0255(9) Uani d PDU 0.567(4) A 1
    H H2AA 0.6140 0.1682 1.2301 0.031 Uiso calc PR 0.567(4) A 1
    C C3A 0.8077(5) 0.18510(16) 1.1189(3) 0.0255(6) Uani d PDU 0.567(4) A 1
    C C4A 0.8620(5) 0.16478(18) 1.0018(4) 0.0296(7) Uani d PDU 0.567(4) A 1
    H H4AA 0.9726 0.1803 0.9803 0.035 Uiso calc PR 0.567(4) A 1
    C C5A 0.7531(7) 0.1227(3) 0.9210(6) 0.0252(10) Uani d PDU 0.567(4) A 1
    H H5AA 0.7911 0.1099 0.8436 0.030 Uiso calc PR 0.567(4) A 1
    C C6A 0.5879(14) 0.0974(8) 0.9470(12) 0.0197(10) Uani d PDU 0.567(4) A 1
    C C7A 0.4817(12) 0.0550(5) 0.8538(8) 0.0179(13) Uani d PDU 0.567(4) A 1
    H H7AA 0.5300 0.0422 0.7807 0.021 Uiso calc PR 0.567(4) A 1
    N N1A 0.3211(11) 0.0336(5) 0.8673(8) 0.0179(9) Uani d PDU 0.567(4) A 1
    C C8A 0.2039(12) -0.0048(5) 0.7729(8) 0.0250(14) Uani d PDU 0.567(4) A 1
    C C9A 0.2462(14) -0.0271(7) 0.6580(10) 0.0230(14) Uani d PDU 0.567(4) A 1
    H H9AA 0.3631 -0.0171 0.6376 0.028 Uiso calc PR 0.567(4) A 1
    C C10A 0.1184(11) -0.0637(5) 0.5730(8) 0.0221(11) Uani d PDU 0.567(4) A 1
    C C11A -0.0553(11) -0.0821(6) 0.5965(9) 0.0226(11) Uani d PDU 0.567(4) A 1
    C C12A -0.0955(14) -0.0564(5) 0.7096(9) 0.0309(12) Uani d PDU 0.567(4) A 1
    H H12A -0.2169 -0.0637 0.7256 0.037 Uiso calc PR 0.567(4) A 1
    C C13A 0.0291(11) -0.0210(5) 0.8002(9) 0.0264(12) Uani d PDU 0.567(4) A 1
    H H13A -0.0024 -0.0078 0.8796 0.032 Uiso calc PR 0.567(4) A 1
    N N2A 0.9119(3) 0.22760(14) 1.1993(3) 0.0402(7) Uani d PDU 0.567(4) A 1
    C C14A 1.1461(3) 0.22808(9) 1.21715(19) 0.0262(5) Uani d PDU 0.567(4) A 1
    H H14A 1.2168 0.2369 1.3093 0.031 Uiso calc PR 0.567(4) A 1
    H H14B 1.1942 0.1908 1.1843 0.031 Uiso calc PR 0.567(4) A 1
    C C15A 1.1392(3) 0.28153(10) 1.1233(2) 0.0327(6) Uani d PDU 0.567(4) A 1
    H H15A 1.2677 0.2912 1.1158 0.049 Uiso calc PR 0.567(4) A 1
    H H15B 1.0847 0.3165 1.1585 0.049 Uiso calc PR 0.567(4) A 1
    H H15C 1.0609 0.2712 1.0353 0.049 Uiso calc PR 0.567(4) A 1
    C C16A 0.8713(9) 0.2448(3) 1.3260(6) 0.0268(11) Uani d PDU 0.567(4) A 1
    H H16A 0.9900 0.2580 1.3881 0.032 Uiso calc PR 0.567(4) A 1
    H H16B 0.8232 0.2092 1.3655 0.032 Uiso calc PR 0.567(4) A 1
    C C17A 0.7284(9) 0.2947(3) 1.3107(9) 0.0343(11) Uani d PDU 0.567(4) A 1
    H H17A 0.7058 0.3047 1.3979 0.052 Uiso calc PR 0.567(4) A 1
    H H17B 0.6097 0.2816 1.2509 0.052 Uiso calc PR 0.567(4) A 1
    H H17C 0.7764 0.3304 1.2734 0.052 Uiso calc PR 0.567(4) A 1
    C C18A -0.1980(12) -0.1223(4) 0.5104(10) 0.0286(13) Uani d PDU 0.567(4) A 1
    H H18A -0.3071 -0.1270 0.5498 0.043 Uiso calc PR 0.567(4) A 1
    H H18B -0.1412 -0.1619 0.5034 0.043 Uiso calc PR 0.567(4) A 1
    H H18C -0.2394 -0.1045 0.4216 0.043 Uiso calc PR 0.567(4) A 1
    N N3A 0.184(3) -0.0827(19) 0.455(2) 0.0313(14) Uani d PDU 0.567(4) A 1
    O O2A 0.3440(11) -0.0694(3) 0.4470(8) 0.0529(17) Uani d PDU 0.567(4) A 1
    O O3A 0.0868(6) -0.1188(2) 0.3802(5) 0.0700(13) Uani d PDU 0.567(4) A 1
    O O1B 0.398(3) 0.0963(13) 1.092(2) 0.0234(9) Uani d PDU 0.433(4) A 2
    H H1B 0.3551 0.0680 1.0391 0.035 Uiso calc PR 0.433(4) A 2
    C C1B 0.5589(14) 0.1191(5) 1.0618(9) 0.0306(17) Uani d PDU 0.433(4) A 2
    C C2B 0.665(3) 0.1575(15) 1.155(2) 0.0255(9) Uani d PDU 0.433(4) A 2
    H H2BA 0.6148 0.1741 1.2235 0.031 Uiso calc PR 0.433(4) A 2
    C C3B 0.8515(5) 0.17175(19) 1.1452(4) 0.0181(7) Uani d PDU 0.433(4) A 2
    C C4B 0.9079(6) 0.1517(2) 1.0301(4) 0.0218(8) Uani d PDU 0.433(4) A 2
    H H4BA 1.0277 0.1636 1.0172 0.026 Uiso calc PR 0.433(4) A 2
    C C5B 0.7946(8) 0.1158(4) 0.9378(8) 0.0221(11) Uani d PDU 0.433(4) A 2
    H H5BA 0.8374 0.1034 0.8620 0.027 Uiso calc PR 0.433(4) A 2
    C C6B 0.6180(19) 0.0966(10) 0.9512(17) 0.0197(10) Uani d PDU 0.433(4) A 2
    C C7B 0.4953(17) 0.0590(7) 0.8598(12) 0.030(2) Uani d PDU 0.433(4) A 2
    H H7BA 0.5334 0.0463 0.7824 0.036 Uiso calc PR 0.433(4) A 2
    N N1B 0.3323(17) 0.0409(7) 0.8762(12) 0.0250(18) Uani d PDU 0.433(4) A 2
    C C8B 0.2194(14) 0.0014(6) 0.7836(10) 0.0169(13) Uani d PDU 0.433(4) A 2
    C C9B 0.2642(19) -0.0211(9) 0.6684(14) 0.0189(13) Uani d PDU 0.433(4) A 2
    H H9BA 0.3822 -0.0117 0.6491 0.023 Uiso calc PR 0.433(4) A 2
    C C10B 0.1362(14) -0.0571(6) 0.5834(10) 0.0213(14) Uani d PDU 0.433(4) A 2
    C C11B -0.0420(16) -0.0732(8) 0.6030(12) 0.028(2) Uani d PDU 0.433(4) A 2
    C C12B -0.0749(16) -0.0544(7) 0.7258(11) 0.0330(19) Uani d PDU 0.433(4) A 2
    H H12B -0.1823 -0.0688 0.7536 0.040 Uiso calc PR 0.433(4) A 2
    C C13B 0.0489(16) -0.0153(7) 0.8050(13) 0.033(2) Uani d PDU 0.433(4) A 2
    H H13B 0.0131 0.0013 0.8800 0.040 Uiso calc PR 0.433(4) A 2
    N N2B 0.9676(3) 0.20711(11) 1.2388(2) 0.0158(5) Uani d PDU 0.433(4) A 2
    C C14B 1.0549(4) 0.26562(12) 1.1520(3) 0.0288(7) Uani d PDU 0.433(4) A 2
    H H14C 1.0015 0.2654 1.0547 0.035 Uiso calc PR 0.433(4) A 2
    H H14D 1.0482 0.3063 1.1899 0.035 Uiso calc PR 0.433(4) A 2
    C C15B 1.2453(4) 0.23619(13) 1.1946(3) 0.0343(8) Uani d PDU 0.433(4) A 2
    H H15D 1.3381 0.2593 1.1602 0.051 Uiso calc PR 0.433(4) A 2
    H H15E 1.2384 0.1950 1.1595 0.051 Uiso calc PR 0.433(4) A 2
    H H15F 1.2839 0.2350 1.2920 0.051 Uiso calc PR 0.433(4) A 2
    C C16B 0.9026(12) 0.2355(5) 1.3477(7) 0.0245(12) Uani d PDU 0.433(4) A 2
    H H16C 1.0144 0.2490 1.4162 0.029 Uiso calc PR 0.433(4) A 2
    H H16D 0.8356 0.2050 1.3891 0.029 Uiso calc PR 0.433(4) A 2
    C C17B 0.7722(11) 0.2891(4) 1.3056(11) 0.0315(13) Uani d PDU 0.433(4) A 2
    H H17D 0.7339 0.3054 1.3832 0.047 Uiso calc PR 0.433(4) A 2
    H H17E 0.6598 0.2761 1.2389 0.047 Uiso calc PR 0.433(4) A 2
    H H17F 0.8388 0.3203 1.2674 0.047 Uiso calc PR 0.433(4) A 2
    C C18B -0.1932(17) -0.1105(6) 0.5125(13) 0.0300(17) Uani d PDU 0.433(4) A 2
    H H18D -0.3026 -0.1143 0.5518 0.045 Uiso calc PR 0.433(4) A 2
    H H18E -0.1429 -0.1507 0.5014 0.045 Uiso calc PR 0.433(4) A 2
    H H18F -0.2320 -0.0907 0.4256 0.045 Uiso calc PR 0.433(4) A 2
    N N3B 0.185(4) -0.078(2) 0.459(3) 0.0313(14) Uani d PDU 0.433(4) A 2
    O O2B 0.3391(12) -0.0633(4) 0.4405(10) 0.0260(11) Uani d PDU 0.433(4) A 2
    O O3B 0.0621(6) -0.10006(19) 0.3677(5) 0.0255(7) Uani d PDU 0.433(4) A 2
loop_
    _atom_site_aniso_label
    _atom_site_aniso_U_11
    _atom_site_aniso_U_22
    _atom_site_aniso_U_33
    _atom_site_aniso_U_12
    _atom_site_aniso_U_13
    _atom_site_aniso_U_23
    O1A 0.020(3) 0.0286(7) 0.0251(4) -0.003(2) 0.0111(17) -0.0049(4)
    C1A 0.0190(15) 0.0127(15) 0.0082(12) 0.0006(11) 0.0079(10) -0.0015(10)
    C2A 0.031(2) 0.0267(5) 0.0230(12) -0.0060(19) 0.0144(18) -0.0060(8)
    C3A 0.0251(15) 0.0271(17) 0.0258(16) -0.0008(11) 0.0091(11) -0.0056(12)
    C4A 0.0284(16) 0.034(2) 0.0314(18) -0.0034(12) 0.0175(13) -0.0041(13)
    C5A 0.026(2) 0.0303(18) 0.0211(16) 0.0044(15) 0.0082(14) -0.0067(14)
    C6A 0.019(3) 0.0228(6) 0.0184(8) 0.003(2) 0.0072(19) 0.0009(7)
    C7A 0.027(2) 0.0150(18) 0.0087(19) 0.0030(15) -0.0020(15) -0.0034(16)
    N1A 0.0219(19) 0.018(2) 0.0152(18) 0.0029(12) 0.0063(15) -0.0020(14)
    C8A 0.0211(17) 0.024(2) 0.024(2) 0.0017(13) -0.0067(14) -0.0046(14)
    C9A 0.020(3) 0.035(4) 0.015(2) 0.0024(18) 0.005(2) -0.0029(15)
    C10A 0.0218(18) 0.024(2) 0.0150(15) 0.0008(14) -0.0058(11) -0.0054(13)
    C11A 0.019(2) 0.030(3) 0.020(2) 0.0001(15) 0.0067(16) -0.0031(14)
    C12A 0.0195(16) 0.043(2) 0.026(2) -0.0028(14) -0.0026(13) -0.0072(17)
    C13A 0.0192(16) 0.039(3) 0.026(3) 0.0015(15) 0.0150(19) -0.0062(17)
    N2A 0.0351(12) 0.0537(17) 0.0389(14) -0.0199(11) 0.0227(10) -0.0212(12)
    C14A 0.0232(10) 0.0282(10) 0.0292(10) -0.0032(8) 0.0105(8) -0.0030(8)
    C15A 0.0344(11) 0.0308(11) 0.0390(11) -0.0074(9) 0.0208(9) 0.0020(9)
    C16A 0.023(2) 0.033(3) 0.0247(19) -0.0049(15) 0.0064(15) -0.0040(16)
    C17A 0.032(3) 0.0292(18) 0.0424(18) 0.0006(16) 0.0093(18) 0.0078(14)
    C18A 0.0211(15) 0.030(3) 0.0303(18) -0.0061(16) -0.0038(12) -0.0059(18)
    N3A 0.0284(5) 0.044(5) 0.0211(13) -0.0034(11) 0.0058(7) -0.0080(7)
    O2A 0.028(2) 0.092(4) 0.040(3) -0.001(2) 0.0118(18) -0.028(3)
    O3A 0.083(3) 0.087(3) 0.052(2) -0.0527(19) 0.0408(18) -0.047(2)
    O1B 0.020(3) 0.0286(7) 0.0251(4) -0.003(2) 0.0111(17) -0.0049(4)
    C1B 0.023(2) 0.029(3) 0.043(3) -0.0032(18) 0.0160(18) 0.0165(19)
    C2B 0.031(2) 0.0267(5) 0.0230(12) -0.0060(19) 0.0144(18) -0.0060(8)
    C3B 0.0189(16) 0.0160(16) 0.0188(16) 0.0090(10) 0.0033(11) 0.0086(11)
    C4B 0.0216(17) 0.0228(18) 0.0221(17) 0.0055(12) 0.0072(12) 0.0046(12)
    C5B 0.017(2) 0.029(2) 0.024(2) 0.0043(18) 0.0121(18) 0.0053(15)
    C6B 0.019(3) 0.0228(6) 0.0184(8) 0.003(2) 0.0072(19) 0.0009(7)
    C7B 0.031(3) 0.031(4) 0.032(5) 0.007(2) 0.017(3) 0.009(3)
    N1B 0.028(2) 0.020(3) 0.021(2) 0.0010(16) -0.0066(16) -0.0077(16)
    C8B 0.019(3) 0.025(3) 0.0084(19) 0.0045(18) 0.0057(19) -0.0035(16)
    C9B 0.0133(18) 0.021(2) 0.018(2) -0.0030(15) -0.0052(15) -0.0053(17)
    C10B 0.016(2) 0.036(4) 0.014(2) -0.0026(17) 0.008(2) -0.0050(18)
    C11B 0.023(2) 0.029(4) 0.026(2) -0.0086(18) -0.0078(17) -0.0045(19)
    C12B 0.019(3) 0.063(4) 0.020(3) -0.003(2) 0.011(3) -0.006(2)
    C13B 0.031(3) 0.043(4) 0.021(3) -0.001(2) -0.0029(19) -0.008(3)
    N2B 0.0172(9) 0.0156(11) 0.0132(10) 0.0058(7) 0.0011(7) 0.0053(8)
    C14B 0.0297(14) 0.0258(14) 0.0327(14) -0.0003(11) 0.0111(11) -0.0025(11)
    C15B 0.0268(15) 0.0375(16) 0.0411(16) -0.0004(11) 0.0128(12) -0.0035(12)
    C16B 0.024(3) 0.030(3) 0.020(2) 0.0050(16) 0.0061(18) -0.0041(19)
    C17B 0.027(3) 0.031(2) 0.038(2) -0.003(2) 0.009(2) -0.0073(17)
    C18B 0.033(2) 0.027(4) 0.032(3) -0.008(2) 0.0111(18) -0.002(2)
    N3B 0.0284(5) 0.044(5) 0.0211(13) -0.0034(11) 0.0058(7) -0.0080(7)
    O2B 0.023(2) 0.0343(19) 0.023(2) -0.0071(15) 0.0100(17) -0.0035(16)
    O3B 0.0187(9) 0.0372(17) 0.0163(10) 0.0021(11) -0.0043(7) -0.0078(11)
_geom_special_details
;
 All esds (except the esd in the dihedral angle between two l.s. planes)
 are estimated using the full covariance matrix.  The cell esds are taken
 into account individually in the estimation of esds in distances, angles
 and torsion angles; correlations between esds in cell parameters are only
 used when they are defined by crystal symmetry.  An approximate (isotropic)
 treatment of cell esds is used for estimating esds involving l.s. planes.
;
loop_
    _geom_bond_atom_site_label_1
    _geom_bond_atom_site_label_2
    _geom_bond_site_symmetry_2
    _geom_bond_distance
    _geom_bond_publ_flag
    O1A C1A . 1.346(7) ?
    O1A H1A . 0.8400 ?
    C1A C2A . 1.384(7) ?
    C1A C6A . 1.427(7) ?
    C2A C3A . 1.420(8) ?
    C2A H2AA . 0.9500 ?
    C3A N2A . 1.363(4) ?
    C3A C4A . 1.433(5) ?
    C4A C5A . 1.373(6) ?
    C4A H4AA . 0.9500 ?
    C5A C6A . 1.409(7) ?
    C5A H5AA . 0.9500 ?
    C6A C7A . 1.436(7) ?
    C7A N1A . 1.299(7) ?
    C7A H7AA . 0.9500 ?
    N1A C8A . 1.419(7) ?
    C8A C9A . 1.388(7) ?
    C8A C13A . 1.413(7) ?
    C9A C10A . 1.383(7) ?
    C9A H9AA . 0.9500 ?
    C10A C11A . 1.403(6) ?
    C10A N3A . 1.474(7) ?
    C11A C12A . 1.394(7) ?
    C11A C18A . 1.493(7) ?
    C12A C13A . 1.384(7) ?
    C12A H12A . 0.9500 ?
    C13A H13A . 0.9500 ?
    N2A C16A . 1.462(6) ?
    N2A C14A . 1.670(3) ?
    C14A C15A . 1.526(3) ?
    C14A H14A . 0.9900 ?
    C14A H14B . 0.9900 ?
    C15A H15A . 0.9800 ?
    C15A H15B . 0.9800 ?
    C15A H15C . 0.9800 ?
    C16A C17A . 1.501(6) ?
    C16A H16A . 0.9900 ?
    C16A H16B . 0.9900 ?
    C17A H17A . 0.9800 ?
    C17A H17B . 0.9800 ?
    C17A H17C . 0.9800 ?
    C18A H18A . 0.9800 ?
    C18A H18B . 0.9800 ?
    C18A H18C . 0.9800 ?
    N3A O3A . 1.219(10) ?
    N3A O2A . 1.220(7) ?
    O1B C1B . 1.376(9) ?
    O1B H1B . 0.8400 ?
    C1B C2B . 1.377(10) ?
    C1B C6B . 1.406(9) ?
    C2B C3B . 1.418(10) ?
    C2B H2BA . 0.9500 ?
    C3B N2B . 1.371(5) ?
    C3B C4B . 1.420(6) ?
    C4B C5B . 1.361(8) ?
    C4B H4BA . 0.9500 ?
    C5B C6B . 1.391(8) ?
    C5B H5BA . 0.9500 ?
    C6B C7B . 1.409(9) ?
    C7B N1B . 1.301(9) ?
    C7B H7BA . 0.9500 ?
    N1B C8B . 1.410(9) ?
    C8B C13B . 1.363(9) ?
    C8B C9B . 1.401(9) ?
    C9B C10B . 1.375(9) ?
    C9B H9BA . 0.9500 ?
    C10B C11B . 1.405(8) ?
    C10B N3B . 1.484(9) ?
    C11B C12B . 1.410(9) ?
    C11B C18B . 1.512(9) ?
    C12B C13B . 1.373(9) ?
    C12B H12B . 0.9500 ?
    C13B H13B . 0.9500 ?
    N2B C16B . 1.463(8) ?
    N2B C14B . 1.779(4) ?
    C14B C15B . 1.501(4) ?
    C14B H14C . 0.9900 ?
    C14B H14D . 0.9900 ?
    C15B H15D . 0.9800 ?
    C15B H15E . 0.9800 ?
    C15B H15F . 0.9800 ?
    C16B C17B . 1.518(8) ?
    C16B H16C . 0.9900 ?
    C16B H16D . 0.9900 ?
    C17B H17D . 0.9800 ?
    C17B H17E . 0.9800 ?
    C17B H17F . 0.9800 ?
    C18B H18D . 0.9800 ?
    C18B H18E . 0.9800 ?
    C18B H18F . 0.9800 ?
    N3B O2B . 1.225(9) ?
    N3B O3B . 1.242(13) ?
loop_
    _geom_angle_atom_site_label_1
    _geom_angle_atom_site_label_2
    _geom_angle_atom_site_label_3
    _geom_angle_site_symmetry_1
    _geom_angle_site_symmetry_3
    _geom_angle
    _geom_angle_publ_flag
    O1A C1A C2A . . 119.0(8) ?
    O1A C1A C6A . . 120.7(7) ?
    C2A C1A C6A . . 120.0(6) ?
    C1A C2A C3A . . 122.2(8) ?
    C1A C2A H2AA . . 118.9 ?
    C3A C2A H2AA . . 118.9 ?
    N2A C3A C2A . . 121.9(4) ?
    N2A C3A C4A . . 120.6(3) ?
    C2A C3A C4A . . 117.4(5) ?
    C5A C4A C3A . . 119.6(4) ?
    C5A C4A H4AA . . 120.2 ?
    C3A C4A H4AA . . 120.2 ?
    C4A C5A C6A . . 123.3(5) ?
    C4A C5A H5AA . . 118.4 ?
    C6A C5A H5AA . . 118.4 ?
    C5A C6A C1A . . 117.3(6) ?
    C5A C6A C7A . . 118.7(6) ?
    C1A C6A C7A . . 124.0(6) ?
    N1A C7A C6A . . 121.5(7) ?
    N1A C7A H7AA . . 119.3 ?
    C6A C7A H7AA . . 119.3 ?
    C7A N1A C8A . . 123.7(6) ?
    C9A C8A C13A . . 118.3(6) ?
    C9A C8A N1A . . 125.7(6) ?
    C13A C8A N1A . . 116.0(6) ?
    C10A C9A C8A . . 120.1(6) ?
    C10A C9A H9AA . . 119.9 ?
    C8A C9A H9AA . . 119.9 ?
    C9A C10A C11A . . 124.0(6) ?
    C9A C10A N3A . . 113.1(6) ?
    C11A C10A N3A . . 123.0(6) ?
    C12A C11A C10A . . 113.8(6) ?
    C12A C11A C18A . . 119.4(6) ?
    C10A C11A C18A . . 126.7(6) ?
    C13A C12A C11A . . 124.5(7) ?
    C13A C12A H12A . . 117.7 ?
    C11A C12A H12A . . 117.7 ?
    C12A C13A C8A . . 119.1(6) ?
    C12A C13A H13A . . 120.5 ?
    C8A C13A H13A . . 120.5 ?
    C3A N2A C16A . . 121.8(4) ?
    C3A N2A C14A . . 118.5(2) ?
    C16A N2A C14A . . 108.5(3) ?
    C15A C14A N2A . . 93.22(16) ?
    C15A C14A H14A . . 113.1 ?
    N2A C14A H14A . . 113.1 ?
    C15A C14A H14B . . 113.1 ?
    N2A C14A H14B . . 113.1 ?
    H14A C14A H14B . . 110.5 ?
    C14A C15A H15A . . 109.5 ?
    C14A C15A H15B . . 109.5 ?
    H15A C15A H15B . . 109.5 ?
    C14A C15A H15C . . 109.5 ?
    H15A C15A H15C . . 109.5 ?
    H15B C15A H15C . . 109.5 ?
    N2A C16A C17A . . 112.4(4) ?
    N2A C16A H16A . . 109.1 ?
    C17A C16A H16A . . 109.1 ?
    N2A C16A H16B . . 109.1 ?
    C17A C16A H16B . . 109.1 ?
    H16A C16A H16B . . 107.9 ?
    C16A C17A H17A . . 109.5 ?
    C16A C17A H17B . . 109.5 ?
    H17A C17A H17B . . 109.5 ?
    C16A C17A H17C . . 109.5 ?
    H17A C17A H17C . . 109.5 ?
    H17B C17A H17C . . 109.5 ?
    C11A C18A H18A . . 109.5 ?
    C11A C18A H18B . . 109.5 ?
    H18A C18A H18B . . 109.5 ?
    C11A C18A H18C . . 109.5 ?
    H18A C18A H18C . . 109.5 ?
    H18B C18A H18C . . 109.5 ?
    O3A N3A O2A . . 122.4(11) ?
    O3A N3A C10A . . 117.3(8) ?
    O2A N3A C10A . . 119.3(7) ?
    C1B O1B H1B . . 109.5 ?
    O1B C1B C2B . . 115.9(10) ?
    O1B C1B C6B . . 119.6(10) ?
    C2B C1B C6B . . 123.9(9) ?
    C1B C2B C3B . . 118.5(10) ?
    C1B C2B H2BA . . 120.7 ?
    C3B C2B H2BA . . 120.7 ?
    N2B C3B C2B . . 121.2(6) ?
    N2B C3B C4B . . 121.3(4) ?
    C2B C3B C4B . . 117.3(6) ?
    C5B C4B C3B . . 121.6(5) ?
    C5B C4B H4BA . . 119.2 ?
    C3B C4B H4BA . . 119.2 ?
    C4B C5B C6B . . 122.0(7) ?
    C4B C5B H5BA . . 119.0 ?
    C6B C5B H5BA . . 119.0 ?
    C5B C6B C1B . . 116.1(8) ?
    C5B C6B C7B . . 124.6(9) ?
    C1B C6B C7B . . 119.2(8) ?
    N1B C7B C6B . . 123.2(10) ?
    N1B C7B H7BA . . 118.4 ?
    C6B C7B H7BA . . 118.4 ?
    C7B N1B C8B . . 120.4(9) ?
    C13B C8B C9B . . 116.5(8) ?
    C13B C8B N1B . . 117.7(8) ?
    C9B C8B N1B . . 125.8(8) ?
    C10B C9B C8B . . 119.5(9) ?
    C10B C9B H9BA . . 120.2 ?
    C8B C9B H9BA . . 120.2 ?
    C9B C10B C11B . . 124.3(7) ?
    C9B C10B N3B . . 117.9(7) ?
    C11B C10B N3B . . 117.8(8) ?
    C10B C11B C12B . . 114.5(7) ?
    C10B C11B C18B . . 127.6(9) ?
    C12B C11B C18B . . 117.8(9) ?
    C13B C12B C11B . . 119.8(8) ?
    C13B C12B H12B . . 120.1 ?
    C11B C12B H12B . . 120.1 ?
    C8B C13B C12B . . 124.6(9) ?
    C8B C13B H13B . . 117.7 ?
    C12B C13B H13B . . 117.7 ?
    C3B N2B C16B . . 122.2(5) ?
    C3B N2B C14B . . 107.1(2) ?
    C16B N2B C14B . . 107.1(5) ?
    C15B C14B N2B . . 87.1(2) ?
    C15B C14B H14C . . 114.1 ?
    N2B C14B H14C . . 114.1 ?
    C15B C14B H14D . . 114.1 ?
    N2B C14B H14D . . 114.1 ?
    H14C C14B H14D . . 111.3 ?
    C14B C15B H15D . . 109.5 ?
    C14B C15B H15E . . 109.5 ?
    H15D C15B H15E . . 109.5 ?
    C14B C15B H15F . . 109.5 ?
    H15D C15B H15F . . 109.5 ?
    H15E C15B H15F . . 109.5 ?
    N2B C16B C17B . . 114.2(6) ?
    N2B C16B H16C . . 108.7 ?
    C17B C16B H16C . . 108.7 ?
    N2B C16B H16D . . 108.7 ?
    C17B C16B H16D . . 108.7 ?
    H16C C16B H16D . . 107.6 ?
    C16B C17B H17D . . 109.5 ?
    C16B C17B H17E . . 109.5 ?
    H17D C17B H17E . . 109.5 ?
    C16B C17B H17F . . 109.5 ?
    H17D C17B H17F . . 109.5 ?
    H17E C17B H17F . . 109.5 ?
    C11B C18B H18D . . 109.5 ?
    C11B C18B H18E . . 109.5 ?
    H18D C18B H18E . . 109.5 ?
    C11B C18B H18F . . 109.5 ?
    H18D C18B H18F . . 109.5 ?
    H18E C18B H18F . . 109.5 ?
    O2B N3B O3B . . 120.2(13) ?
    O2B N3B C10B . . 118.2(9) ?
    O3B N3B C10B . . 120.4(11) ?
loop_
    _geom_torsion_atom_site_label_1
    _geom_torsion_atom_site_label_2
    _geom_torsion_atom_site_label_3
    _geom_torsion_atom_site_label_4
    _geom_torsion_site_symmetry_1
    _geom_torsion_site_symmetry_2
    _geom_torsion_site_symmetry_3
    _geom_torsion_site_symmetry_4
    _geom_torsion
    _geom_torsion_publ_flag
    O1A C1A C2A C3A . . . . -171(2) ?
    C6A C1A C2A C3A . . . . 2(3) ?
    C1A C2A C3A N2A . . . . 178.0(16) ?
    C1A C2A C3A C4A . . . . -5(3) ?
    N2A C3A C4A C5A . . . . -178.9(4) ?
    C2A C3A C4A C5A . . . . 3.6(15) ?
    C3A C4A C5A C6A . . . . -0.3(12) ?
    C4A C5A C6A C1A . . . . -2(2) ?
    C4A C5A C6A C7A . . . . 178.3(10) ?
    O1A C1A C6A C5A . . . . 174.7(16) ?
    C2A C1A C6A C5A . . . . 1(2) ?
    O1A C1A C6A C7A . . . . -6(2) ?
    C2A C1A C6A C7A . . . . -179(2) ?
    C5A C6A C7A N1A . . . . -174.8(13) ?
    C1A C6A C7A N1A . . . . 6(2) ?
    C6A C7A N1A C8A . . . . 175.0(14) ?
    C7A N1A C8A C9A . . . . 3(2) ?
    C7A N1A C8A C13A . . . . -176.6(12) ?
    C13A C8A C9A C10A . . . . 0(2) ?
    N1A C8A C9A C10A . . . . -179.3(13) ?
    C8A C9A C10A C11A . . . . -2(2) ?
    C8A C9A C10A N3A . . . . 179(2) ?
    C9A C10A C11A C12A . . . . 4.5(19) ?
    N3A C10A C11A C12A . . . . -177(2) ?
    C9A C10A C11A C18A . . . . -178.9(13) ?
    N3A C10A C11A C18A . . . . 0(3) ?
    C10A C11A C12A C13A . . . . -6.6(19) ?
    C18A C11A C12A C13A . . . . 176.6(12) ?
    C11A C12A C13A C8A . . . . 6(2) ?
    C9A C8A C13A C12A . . . . -2.3(19) ?
    N1A C8A C13A C12A . . . . 177.4(11) ?
    C2A C3A N2A C16A . . . . 3.6(16) ?
    C4A C3A N2A C16A . . . . -173.8(3) ?
    C2A C3A N2A C14A . . . . 143.3(15) ?
    C4A C3A N2A C14A . . . . -34.1(4) ?
    C3A N2A C14A C15A . . . . 102.7(3) ?
    C16A N2A C14A C15A . . . . -112.8(4) ?
    C3A N2A C16A C17A . . . . -88.1(6) ?
    C14A N2A C16A C17A . . . . 128.8(5) ?
    C9A C10A N3A O3A . . . . 175(3) ?
    C11A C10A N3A O3A . . . . -4(5) ?
    C9A C10A N3A O2A . . . . 5(5) ?
    C11A C10A N3A O2A . . . . -174(3) ?
    O1B C1B C2B C3B . . . . 166(3) ?
    C6B C1B C2B C3B . . . . -5(4) ?
    C1B C2B C3B N2B . . . . -176(2) ?
    C1B C2B C3B C4B . . . . 8(4) ?
    N2B C3B C4B C5B . . . . 178.9(4) ?
    C2B C3B C4B C5B . . . . -6(2) ?
    C3B C4B C5B C6B . . . . -0.2(16) ?
    C4B C5B C6B C1B . . . . 3(3) ?
    C4B C5B C6B C7B . . . . -179.4(17) ?
    O1B C1B C6B C5B . . . . -172(2) ?
    C2B C1B C6B C5B . . . . 0(4) ?
    O1B C1B C6B C7B . . . . 11(3) ?
    C2B C1B C6B C7B . . . . -178(3) ?
    C5B C6B C7B N1B . . . . 179(2) ?
    C1B C6B C7B N1B . . . . -4(3) ?
    C6B C7B N1B C8B . . . . -177.5(19) ?
    C7B N1B C8B C13B . . . . -179.1(17) ?
    C7B N1B C8B C9B . . . . -1(3) ?
    C13B C8B C9B C10B . . . . 1(3) ?
    N1B C8B C9B C10B . . . . -176.9(17) ?
    C8B C9B C10B C11B . . . . 1(3) ?
    C8B C9B C10B N3B . . . . 177(3) ?
    C9B C10B C11B C12B . . . . -6(3) ?
    N3B C10B C11B C12B . . . . 177(3) ?
    C9B C10B C11B C18B . . . . 177.7(18) ?
    N3B C10B C11B C18B . . . . 1(4) ?
    C10B C11B C12B C13B . . . . 10(2) ?
    C18B C11B C12B C13B . . . . -173.2(15) ?
    C9B C8B C13B C12B . . . . 3(3) ?
    N1B C8B C13B C12B . . . . -178.4(16) ?
    C11B C12B C13B C8B . . . . -9(3) ?
    C2B C3B N2B C16B . . . . -4(2) ?
    C4B C3B N2B C16B . . . . 170.9(5) ?
    C2B C3B N2B C14B . . . . -128(2) ?
    C4B C3B N2B C14B . . . . 47.0(3) ?
    C3B N2B C14B C15B . . . . -111.2(2) ?
    C16B N2B C14B C15B . . . . 116.1(4) ?
    C3B N2B C16B C17B . . . . -74.0(9) ?
    C14B N2B C16B C17B . . . . 49.9(8) ?
    C9B C10B N3B O2B . . . . 2(6) ?
    C11B C10B N3B O2B . . . . 179(4) ?
    C9B C10B N3B O3B . . . . -166(4) ?
    C11B C10B N3B O3B . . . . 11(6) ?
loop_
    _geom_hbond_atom_site_label_D
    _geom_hbond_atom_site_label_H
    _geom_hbond_atom_site_label_A
    _geom_hbond_site_symmetry_A
    _geom_hbond_distance_DH
    _geom_hbond_distance_HA
    _geom_hbond_distance_DA
    _geom_hbond_angle_DHA
    _geom_hbond_publ_flag
    O1A H1A N1A . 0.8400 1.9500 2.68(2) 144.00 y
    C12A H12A O1A 3_557 0.9500 2.5300 3.329(19) 141.00 y
    C15A H15A O3A 2_656 0.9800 2.2600 2.983(5) 130.00 y
