# Supplementary material for: 5-Diethyl­amino-2-[(E)-(4-methyl-3-nitro­phenyl)­imino­meth­yl]phenol: a redetermination
Source: Acta Crystallogr Sect E Struct Rep Online. 2009 Jan 17;65(Pt 2):o349–50. doi: 10.1107/S1600536809001731 (PMC2968344; doi:10.1107/S1600536809001731)
Supplement: Supplementary file 2 [file e-65-0o349-Isup2.hkl]

# 
# h,k,l, Fc-squared, Fo-squared, sigma(Fo-squared) and status flag 
# 
data_I
_shelx_title ' vij39m in P2(1)/n        (100K)' 
_shelx_refln_list_code          4 
_shelx_F_calc_maximum      204.64 
_exptl_crystal_F_000       696.00 
_reflns_d_resolution_high  0.7086 
 
loop_ 
 _symmetry_equiv_pos_as_xyz 
 'x, y, z' 
 '-x+1/2, y+1/2, -z+1/2' 
 '-x, -y, -z' 
 'x-1/2, -y-1/2, z-1/2' 
 
_cell_length_a     7.2777 
_cell_length_b    22.1792 
_cell_length_c    10.3473 
_cell_angle_alpha  90.000 
_cell_angle_beta  103.713 
_cell_angle_gamma  90.000 
 
_shelx_F_squared_multiplier     1.000 
 
loop_ 
 _refln_index_h 
 _refln_index_k 
 _refln_index_l 
 _refln_F_squared_calc 
 _refln_F_squared_meas 
 _refln_F_squared_sigma 
 _refln_observed_status 
   2   0   0     1486.38     1470.68     20.81 o 
   4   0   0      821.21      786.63     17.96 o 
   6   0   0        0.16       -0.52      2.71 o 
   8   0   0        0.03        2.85      3.12 o 
   1   1   0      705.94      633.72      7.87 o 
   2   1   0      458.93      420.83      4.24 o 
   3   1   0       33.09       49.14      1.90 o 
   4   1   0        8.31        4.36      1.22 o 
   5   1   0       53.08       58.53      3.45 o 
   6   1   0       31.14       38.80      2.65 o 
   7   1   0      485.75      470.75      8.30 o 
   8   1   0       39.42       39.17      3.49 o 
   9   1   0        0.90        1.05      2.49 o 
   1   2   0     4981.82     4774.33     51.90 o 
   2   2   0       43.33       41.24      1.62 o 
   3   2   0     1062.21     1187.91      9.78 o 
   4   2   0      142.00      143.06      3.30 o 
   5   2   0       40.30       47.55      2.55 o 
   6   2   0       33.73       39.86      4.39 o 
   7   2   0       15.89       19.33      2.60 o 
   8   2   0       36.92       38.66      3.48 o 
   9   2   0       23.28       27.98      3.59 o 
   1   3   0       37.87       38.16      1.85 o 
   2   3   0       55.52       57.99      3.06 o 
   3   3   0      688.39      715.51      6.64 o 
   4   3   0      351.27      378.85      4.50 o 
   5   3   0      114.62      113.50      3.19 o 
   6   3   0       27.40       31.52      2.35 o 
   7   3   0        4.24        2.43      1.97 o 
   8   3   0        6.46       10.91      2.61 o 
   9   3   0        1.81       -0.32      2.56 o 
   0   4   0       80.91      123.35      3.56 o 
   1   4   0       34.41       25.73      1.69 o 
   2   4   0       79.95       79.99      2.41 o 
   3   4   0     1984.50     2051.53     14.00 o 
   4   4   0      603.45      642.83      5.73 o 
   5   4   0        1.74        1.30      1.42 o 
   6   4   0        0.00       -2.11      2.42 o 
   7   4   0       27.48       27.63      2.84 o 
   8   4   0       65.49       59.23      4.66 o 
   9   4   0       11.96       15.15      3.23 o 
   1   5   0     1764.95     1714.63     17.64 o 
   2   5   0       67.60       62.17      1.62 o 
   3   5   0        2.07        1.53      1.05 o 
   4   5   0       98.14      107.32      2.34 o 
   5   5   0       99.09      106.09      3.35 o 
   6   5   0        9.81       10.55      2.41 o 
   7   5   0       65.31       68.28      3.72 o 
   8   5   0       19.99       25.26      3.18 o 
   9   5   0       41.08       43.22      4.12 o 
   0   6   0    10438.31     9333.28    142.01 o 
   1   6   0       77.07       71.27      2.04 o 
   2   6   0     1084.66     1178.57     10.18 o 
   3   6   0       11.30       11.21      1.13 o 
   4   6   0      743.72      791.55      7.49 o 
   5   6   0      253.28      256.34      4.39 o 
   6   6   0       51.41       40.10      2.62 o 
   7   6   0        0.07        2.85      2.05 o 
   8   6   0        0.04        4.04      2.47 o 
   9   6   0       14.69        9.05      3.18 o 
   1   7   0        3.15        3.44      0.94 o 
   2   7   0        2.01       -0.22      0.76 o 
   3   7   0        4.35        4.99      1.14 o 
   4   7   0       62.21       70.16      2.09 o 
   5   7   0       56.65       65.84      2.58 o 
   6   7   0      230.91      228.63      5.41 o 
   7   7   0       26.35       26.65      3.09 o 
   8   7   0      168.22      179.73      5.94 o 
   9   7   0       35.15       29.21      3.86 o 
   0   8   0        3.85       12.36      3.70 o 
   1   8   0      368.85      350.10      5.88 o 
   2   8   0       40.96       52.28      2.00 o 
   3   8   0      439.97      461.64      5.22 o 
   4   8   0      263.74      251.79      3.53 o 
   5   8   0        0.55        0.15      1.49 o 
   6   8   0      370.10      371.12      7.52 o 
   7   8   0      110.67      118.38      4.90 o 
   8   8   0        1.27        2.68      2.46 o 
   9   8   0      133.31      127.42      6.69 o 
   1   9   0       76.14       80.39      2.88 o 
   2   9   0       52.82       57.91      2.38 o 
   3   9   0       47.97       60.49      2.84 o 
   4   9   0       85.41       85.93      2.99 o 
   5   9   0     1055.34      971.08     12.52 o 
   6   9   0        8.36        3.36      3.06 o 
   7   9   0        8.63       11.42      2.49 o 
   8   9   0        0.19        3.58      2.54 o 
   9   9   0        4.50        8.32      3.09 o 
   0  10   0      390.50      417.56      7.90 o 
   1  10   0      404.21      399.69      5.71 o 
   2  10   0       93.17       91.32      3.22 o 
   3  10   0      646.96      672.99     10.54 o 
   4  10   0      432.93      435.35      7.22 o 
   5  10   0     2029.04     1986.18     21.20 o 
   6  10   0      209.31      203.98      5.78 o 
   7  10   0       53.16       48.19      5.40 o 
   8  10   0       50.81       59.60      4.25 o 
   9  10   0       21.79       24.11      3.72 o 
   1  11   0        6.96        5.43      1.59 o 
   2  11   0       98.58      104.30      3.91 o 
   3  11   0       42.06       44.35      3.59 o 
   4  11   0       27.69       29.11      2.50 o 
   5  11   0     1529.36     1494.24     17.37 o 
   6  11   0      113.11      113.26      6.11 o 
   7  11   0       14.11       19.23      2.78 o 
   8  11   0       45.85       48.46      3.99 o 
   9  11   0      133.88      138.83      7.06 o 
   0  12   0       74.13       67.35      3.81 o 
   1  12   0       50.61       47.77      2.61 o 
   2  12   0       15.97       14.43      1.77 o 
   3  12   0       46.86       46.33      2.61 o 
   4  12   0      566.40      592.21      9.25 o 
   5  12   0     1094.23     1071.42     14.00 o 
   6  12   0        6.10        9.47      2.40 o 
   7  12   0       21.82       17.85      3.70 o 
   8  12   0        1.56        4.21      2.75 o 
   9  12   0        6.92        4.93      3.21 o 
   1  13   0      401.24      439.28      9.33 o 
   2  13   0      710.59      735.20      9.40 o 
   3  13   0        0.02        1.35      1.53 o 
   4  13   0       47.18       42.19      7.37 o 
   5  13   0       15.73       12.15      3.34 o 
   6  13   0        1.63        4.47      2.31 o 
   7  13   0        3.35        0.40      2.48 o 
   8  13   0        9.37       13.60      3.26 o 
   9  13   0        0.39        0.58      3.52 o 
   0  14   0       38.83       37.05      4.33 o 
   1  14   0      310.16      317.69      5.66 o 
   2  14   0        0.81       -1.43      1.49 o 
   3  14   0       32.07       31.78      3.89 o 
   4  14   0       17.60       18.43      2.76 o 
   5  14   0        5.01        6.62      2.28 o 
   6  14   0       14.64       15.26      2.84 o 
   7  14   0        0.39        0.05      2.59 o 
   8  14   0        0.01       -0.22      2.95 o 
   1  15   0      176.80      179.60      4.94 o 
   2  15   0       24.92       20.60      2.27 o 
   3  15   0      172.09      173.92      4.63 o 
   4  15   0       84.32       93.83      4.73 o 
   5  15   0        0.03       -1.39      2.43 o 
   6  15   0      126.77      107.78      4.98 o 
   7  15   0       45.79       48.10      5.38 o 
   8  15   0       18.22       18.89      3.85 o 
   0  16   0       20.28       15.77      6.04 o 
   1  16   0       35.41       29.57      2.89 o 
   2  16   0        0.88        2.10      2.10 o 
   3  16   0      145.46      141.38      4.59 o 
   4  16   0      184.12      183.10      6.31 o 
   5  16   0       36.07       36.78      4.81 o 
   6  16   0       12.51       15.83      4.12 o 
   7  16   0       15.24       13.87      3.63 o 
   8  16   0        5.46        7.93      3.57 o 
   1  17   0       15.01       11.27      2.64 o 
   2  17   0        0.67        3.38      2.40 o 
   3  17   0     1323.88     1354.05     21.70 o 
   4  17   0       34.96       35.54      4.73 o 
   5  17   0       91.73       89.12      4.88 o 
   6  17   0       11.82        9.70      3.61 o 
   7  17   0        5.07        5.89      7.13 o 
   8  17   0        0.65        6.03      3.65 o 
   0  18   0      663.63      693.81     14.18 o 
   1  18   0      425.95      467.90      8.69 o 
   2  18   0       41.71       51.18      4.21 o 
   3  18   0        1.17        4.36      2.85 o 
   4  18   0       68.65       69.60      6.96 o 
   5  18   0        2.74        7.94      2.79 o 
   6  18   0       12.92        8.29      3.77 o 
   7  18   0        3.36        6.30      3.85 o 
   8  18   0        5.29        7.60      9.30 o 
   1  19   0      115.41      124.36      5.01 o 
   2  19   0      141.77      150.03      6.18 o 
   3  19   0       21.17       19.21      7.27 o 
   4  19   0       16.99       15.38      4.24 o 
   5  19   0        0.26       -0.23      2.56 o 
   6  19   0        3.85        5.20      3.61 o 
   7  19   0       71.37       80.53      7.04 o 
   0  20   0        0.02        4.08      4.22 o 
   1  20   0      175.34      176.65      6.71 o 
   2  20   0       58.15       60.79      4.65 o 
   3  20   0       64.89       65.22      6.29 o 
   4  20   0       44.94       45.78      5.59 o 
   5  20   0       33.61       26.77      3.78 o 
   6  20   0       14.60       16.04      6.33 o 
   7  20   0       38.43       30.35      5.38 o 
   1  21   0       60.31       55.90      4.68 o 
   2  21   0        7.91        7.51      3.28 o 
   3  21   0        7.10        7.77      5.36 o 
   4  21   0      203.79      223.81     14.58 o 
   5  21   0        2.83       -0.44      2.86 o 
   6  21   0        0.02        1.22      5.75 o 
   7  21   0       11.55       17.30      4.80 o 
   0  22   0      132.51      132.73     15.78 o 
   1  22   0        5.28       -2.60      3.04 o 
   2  22   0        0.94        0.08      3.03 o 
   3  22   0       23.06       13.57      8.42 o 
   4  22   0       84.95       75.36      8.13 o 
   5  22   0        0.13       -1.32      2.97 o 
   6  22   0        2.01        3.98      4.02 o 
   7  22   0       13.99        9.38      4.72 o 
   1  23   0        3.23        6.24      3.33 o 
   2  23   0        1.30       -0.18      3.26 o 
   3  23   0        0.12        1.29      4.10 o 
   4  23   0       41.74       38.17      7.60 o 
   5  23   0       77.72       75.68      5.80 o 
   6  23   0       18.46       16.43      5.90 o 
   0  24   0        3.20       -2.53      4.70 o 
   1  24   0        5.46        5.44      3.64 o 
   2  24   0       73.93       86.64      6.09 o 
   3  24   0       49.64       63.46      7.17 o 
   4  24   0       29.06       22.03      5.81 o 
   5  24   0       10.15       10.31      3.90 o 
   6  24   0       17.58       18.03      5.25 o 
   1  25   0       13.50       20.43      4.48 o 
   2  25   0       23.63       14.74      8.51 o 
   3  25   0       23.31       26.81      6.28 o 
   4  25   0        1.18       -2.33      6.06 o 
   5  25   0        4.43        1.92      6.63 o 
   0  26   0        0.00       -5.36      5.36 o 
   1  26   0        0.09        1.00      3.69 o 
   2  26   0       53.16       48.88      6.48 o 
   3  26   0        4.63        0.29      5.10 o 
   4  26   0        9.41       10.31      5.37 o 
   5  26   0        9.88        9.01      4.88 o 
   1  27   0        0.36        3.78      4.31 o 
   2  27   0       28.96       35.39      6.06 o 
   3  27   0        1.76        2.97      5.20 o 
   4  27   0        5.25        6.87      4.04 o 
   5  27   0        2.84        0.90      6.98 o 
   0  28   0       40.38       30.62      8.00 o 
   1  28   0        0.84        0.02      4.35 o 
   2  28   0       29.20       27.00     10.00 o 
   3  28   0       21.92       22.07      8.18 o 
   4  28   0        0.01        0.00      4.02 o 
   1  29   0        5.63       -3.46      3.96 o 
   2  29   0        0.55       -7.23      9.14 o 
   3  29   0       19.14       19.06      8.48 o 
   0  30   0        5.06        3.02      6.55 o 
   1  30   0       31.66       29.94      5.86 o 
   2  30   0        9.72        8.64      7.06 o 
   1  31   0       30.30       23.75      6.78 o 
  -9   0   1       53.99       44.03      5.84 o 
  -7   0   1        4.67        3.91      2.90 o 
  -5   0   1       23.88       24.13      2.86 o 
  -3   0   1     1460.10     1432.75     18.09 o 
  -1   0   1    18935.68    17570.91    191.92 o 
   1   0   1     1644.37     1574.73     18.11 o 
   3   0   1      349.65      359.10      4.78 o 
   5   0   1      120.43      107.99      4.62 o 
   7   0   1      114.94       91.79     10.84 o 
   9   0   1       39.06       33.99      5.20 o 
 -10   1   1        9.16        7.48      3.25 o 
  -9   1   1       11.08       15.57      3.17 o 
  -8   1   1       52.21       58.62      3.96 o 
  -7   1   1       60.56       60.17      3.57 o 
  -6   1   1        6.54        4.72      1.71 o 
  -5   1   1       47.03       45.42      2.76 o 
  -4   1   1       91.80       93.46      2.86 o 
  -3   1   1       86.40       69.55      2.31 o 
  -2   1   1     1410.27     1258.97     13.37 o 
  -1   1   1     3581.01     3297.41     35.11 o 
   0   1   1       23.66       20.81      1.56 o 
   1   1   1     3621.04     3263.12     72.23 o 
   2   1   1      346.93      331.31      3.39 o 
   3   1   1        0.47       -0.90      0.92 o 
   4   1   1        4.26        3.71      0.85 o 
   5   1   1      119.46      112.35      2.78 o 
   6   1   1       67.44       76.04      5.42 o 
   7   1   1        2.58        0.68      2.00 o 
   8   1   1       15.50       20.21      2.95 o 
   9   1   1       12.18       12.77      2.98 o 
 -10   2   1        1.45        5.84      3.28 o 
  -9   2   1       50.61       55.86      4.32 o 
  -8   2   1        2.30        4.06      2.41 o 
  -7   2   1       22.23       27.03      2.85 o 
  -6   2   1        6.67        9.48      1.92 o 
  -5   2   1       10.07        7.07      1.64 o 
  -4   2   1     1568.30     1596.62     14.85 o 
  -3   2   1     2295.55     2387.95     18.09 o 
  -2   2   1     1573.61     1560.29     12.98 o 
  -1   2   1     4215.49     3858.87    104.35 o 
   0   2   1      748.71      650.90      6.71 o 
   1   2   1     2038.31     1895.00     18.76 o 
   2   2   1      111.39      111.54      2.11 o 
   3   2   1      547.90      587.35      5.86 o 
   4   2   1       10.02       15.40      1.05 o 
   5   2   1       44.77       40.72      1.94 o 
   6   2   1        3.72        1.88      1.66 o 
   7   2   1       39.83       51.54      3.32 o 
   8   2   1        0.79       -0.24      2.17 o 
   9   2   1       49.13       51.09      4.85 o 
 -10   3   1        1.95        1.77      3.05 o 
  -9   3   1        7.92        9.09      2.89 o 
  -8   3   1       77.47       78.72      5.64 o 
  -7   3   1        0.55        1.89      1.99 o 
  -6   3   1        0.33        1.15      1.66 o 
  -5   3   1     1705.64     1793.32     17.26 o 
  -4   3   1      233.54      240.36      4.40 o 
  -3   3   1       72.70       77.66      1.80 o 
  -2   3   1      441.88      437.11      4.47 o 
  -1   3   1      844.60      763.27      8.47 o 
   0   3   1     3163.57     2976.48     28.92 o 
   1   3   1       50.89       35.18      1.16 o 
   2   3   1      190.67      175.16      2.75 o 
   3   3   1      374.88      334.17      3.69 o 
   4   3   1       34.34       42.67      1.64 o 
   5   3   1      346.85      353.38      4.86 o 
   6   3   1      131.06      133.83      4.13 o 
   7   3   1       10.12        9.96      2.29 o 
   8   3   1       26.66       29.37      3.26 o 
   9   3   1        0.27        3.37      2.77 o 
 -10   4   1        1.24       -0.28      3.44 o 
  -9   4   1        0.81        4.49      2.72 o 
  -8   4   1      109.56      112.94      5.90 o 
  -7   4   1        6.70        2.40      2.06 o 
  -6   4   1      361.63      351.63      6.61 o 
  -5   4   1      433.36      450.12      6.92 o 
  -4   4   1        0.93        0.91      1.00 o 
  -3   4   1       91.80       78.30      1.87 o 
  -2   4   1        0.05       -0.29      0.79 o 
  -1   4   1        2.22        0.80      0.87 o 
   0   4   1      227.16      236.71      3.45 o 
   1   4   1    15618.55    15291.69    125.25 o 
   2   4   1       15.87       20.81      1.19 o 
   3   4   1       31.52       37.26      1.49 o 
   4   4   1      117.83      107.52      2.32 o 
   5   4   1      136.27      141.80      2.83 o 
   6   4   1      656.76      627.22      8.96 o 
   7   4   1      103.42       99.64      7.69 o 
   8   4   1        1.95        3.57      2.38 o 
   9   4   1       11.59       14.99      3.20 o 
  -9   5   1       43.78       49.52      4.25 o 
  -8   5   1      210.04      208.02      6.21 o 
  -7   5   1        0.45        1.56      2.00 o 
  -6   5   1       89.84       93.12      3.73 o 
  -5   5   1      378.94      391.72      6.42 o 
  -4   5   1      119.10      119.78      2.34 o 
  -3   5   1      195.83      208.16      3.03 o 
  -2   5   1     2550.99     2555.18     16.91 o 
  -1   5   1       78.91       74.69      2.83 o 
   0   5   1     1198.56     1103.68     12.17 o 
   1   5   1    41875.76    40278.08    374.21 o 
   2   5   1       15.14       19.24      1.23 o 
   3   5   1      104.95      115.90      2.27 o 
   4   5   1      498.61      485.25      5.12 o 
   5   5   1      617.10      615.43      6.87 o 
   6   5   1     1527.73     1477.69     14.56 o 
   7   5   1       72.31       72.77      3.78 o 
   8   5   1      129.47      135.66      5.29 o 
   9   5   1        6.82        6.70      2.85 o 
  -9   6   1       13.90       11.34      4.11 o 
  -8   6   1      128.58      125.68      5.26 o 
  -7   6   1      177.53      166.35      5.18 o 
  -6   6   1       89.57       81.72      3.62 o 
  -5   6   1      213.92      217.45      4.79 o 
  -4   6   1      199.98      230.22      3.40 o 
  -3   6   1       72.20       73.39      1.93 o 
  -2   6   1     1240.19     1307.20      9.75 o 
  -1   6   1       86.81       94.10      2.69 o 
   0   6   1      740.19      724.91      8.06 o 
   1   6   1    24352.35    23604.91    185.87 o 
   2   6   1      132.95      138.99      2.64 o 
   3   6   1        7.58        5.66      1.02 o 
   4   6   1      235.60      238.42      4.47 o 
   5   6   1        0.63        1.22      1.34 o 
   6   6   1      518.54      522.55      7.51 o 
   7   6   1        0.51       -1.52      1.86 o 
   8   6   1       65.78       63.47      4.16 o 
   9   6   1       34.61       37.42      3.86 o 
  -9   7   1        6.17        9.44      3.05 o 
  -8   7   1       10.05        7.86      2.71 o 
  -7   7   1       49.22       46.29      3.47 o 
  -6   7   1       27.10       25.87      2.57 o 
  -5   7   1        5.24        9.45      1.90 o 
  -4   7   1      230.04      221.14      3.36 o 
  -3   7   1      806.76      768.94      6.90 o 
  -2   7   1      332.31      371.85      5.21 o 
  -1   7   1      533.14      508.25      5.96 o 
   0   7   1     3998.55     3925.62     28.88 o 
   1   7   1     3154.42     3137.55     23.62 o 
   2   7   1      335.45      302.39      3.59 o 
   3   7   1      615.32      631.94      6.87 o 
   4   7   1      184.04      199.85      3.57 o 
   5   7   1      392.39      418.68      5.36 o 
   6   7   1      425.40      422.41      8.14 o 
   7   7   1        3.20        3.01      2.06 o 
   8   7   1       42.58       42.38      4.78 o 
   9   7   1       16.91       17.14      3.40 o 
  -9   8   1       85.40       89.01      5.28 o 
  -8   8   1        0.19        0.98      2.47 o 
  -7   8   1        0.47       -1.85      1.85 o 
  -6   8   1        0.00        2.42      1.98 o 
  -5   8   1        4.64        4.41      1.79 o 
  -4   8   1       86.38       80.35      2.45 o 
  -3   8   1        0.91        0.85      0.85 o 
  -2   8   1        8.83        4.32      1.30 o 
  -1   8   1       18.81       18.00      1.42 o 
   0   8   1      433.85      423.08      5.34 o 
   1   8   1       17.60       19.57      1.37 o 
   2   8   1      789.44      883.50      7.54 o 
   3   8   1      541.47      563.28      5.93 o 
   4   8   1       84.61       98.75      2.83 o 
   5   8   1       36.02       46.33      2.88 o 
   6   8   1      104.89      106.68      3.91 o 
   7   8   1        0.36        3.22      1.99 o 
   8   8   1        2.05        1.47      2.35 o 
   9   8   1        1.04        5.10      2.95 o 
  -9   9   1        0.15        1.28      2.88 o 
  -8   9   1       58.78       60.45      4.56 o 
  -7   9   1        4.65        2.97      2.20 o 
  -6   9   1      152.15      147.77      4.71 o 
  -5   9   1      117.58      129.14      4.35 o 
  -4   9   1      155.77      169.65      3.71 o 
  -3   9   1       22.63       25.69      1.75 o 
  -2   9   1      729.72      704.59      9.07 o 
  -1   9   1     1104.62      970.19      9.31 o 
   0   9   1       79.04       76.81      2.27 o 
   1   9   1       94.90       84.29      2.37 o 
   2   9   1      621.48      687.43      6.52 o 
   3   9   1       18.54       20.28      1.49 o 
   4   9   1        5.74        7.68      1.43 o 
   5   9   1       35.47       33.86      2.50 o 
   6   9   1       21.71       23.28      2.45 o 
   7   9   1        2.68        0.81      2.09 o 
   8   9   1        0.00        2.94      2.50 o 
   9   9   1        3.59        4.87      3.04 o 
  -9  10   1        9.64       11.64      3.29 o 
  -8  10   1        2.49        2.48      2.60 o 
  -7  10   1       17.40       16.24      2.78 o 
  -6  10   1        4.47        5.56      2.36 o 
  -5  10   1       33.01       26.64      2.21 o 
  -4  10   1       51.05       52.20      2.52 o 
  -3  10   1      696.69      681.76      9.49 o 
  -2  10   1       22.21       22.65      1.71 o 
  -1  10   1      251.98      236.66      4.13 o 
   0  10   1        9.95        9.19      1.37 o 
   1  10   1      267.01      263.65      4.29 o 
   2  10   1      103.19       98.57      2.60 o 
   3  10   1      410.62      426.02      5.12 o 
   4  10   1      902.03      885.64      9.27 o 
   5  10   1      923.32      925.96     12.76 o 
   6  10   1       36.42       35.95      6.80 o 
   7  10   1       60.61       58.38      3.96 o 
   8  10   1       94.47       98.47      4.94 o 
   9  10   1        1.12        4.53      3.06 o 
  -9  11   1       33.77       35.83      4.14 o 
  -8  11   1       82.97       75.42      4.63 o 
  -7  11   1      117.79      122.67      5.03 o 
  -6  11   1       33.31       35.58      3.21 o 
  -5  11   1      103.79       94.43      4.00 o 
  -4  11   1       55.28       45.52      3.29 o 
  -3  11   1       39.69       37.92      2.58 o 
  -2  11   1      210.95      215.12      4.13 o 
  -1  11   1       30.44       38.14      2.68 o 
   0  11   1      223.21      226.48      4.30 o 
   1  11   1      813.20      791.97      8.48 o 
   2  11   1      184.83      179.82      3.33 o 
   3  11   1       30.19       28.12      1.99 o 
   4  11   1     1216.50     1137.98     12.14 o 
   5  11   1      140.26      150.09      5.19 o 
   6  11   1        3.02        4.96      2.08 o 
   7  11   1       24.86       20.92      3.05 o 
   8  11   1       26.49       30.69      3.54 o 
   9  11   1        6.28        9.11      3.87 o 
  -9  12   1        0.05        2.59      3.18 o 
  -8  12   1        0.01        3.84      2.74 o 
  -7  12   1       67.12       66.73      4.19 o 
  -6  12   1       18.86       19.06      2.88 o 
  -5  12   1      308.88      298.31      6.82 o 
  -4  12   1        3.67        3.31      1.86 o 
  -3  12   1        2.03        2.94      1.67 o 
  -2  12   1       14.48       14.78      1.93 o 
  -1  12   1        2.35        1.54      1.78 o 
   0  12   1       14.24       14.61      1.64 o 
   1  12   1        8.96       14.41      1.65 o 
   2  12   1        1.36       -0.04      1.24 o 
   3  12   1        3.68        3.74      1.32 o 
   4  12   1     1162.77     1184.08     13.77 o 
   5  12   1       47.35       39.93      4.18 o 
   6  12   1      151.95      151.35      4.80 o 
   7  12   1       15.52       15.49      2.93 o 
   8  12   1       21.03       19.12      3.33 o 
   9  12   1       25.06       24.34      3.84 o 
  -9  13   1        3.56        3.01      3.47 o 
  -8  13   1      122.23      135.40      5.96 o 
  -7  13   1        0.65       -0.11      2.34 o 
  -6  13   1       78.17       92.31      8.21 o 
  -5  13   1       56.63       55.78      3.60 o 
  -4  13   1       43.97       52.03      2.85 o 
  -3  13   1       34.35       34.67      2.47 o 
  -2  13   1      150.40      157.77      3.84 o 
  -1  13   1       87.28       77.75      3.27 o 
   0  13   1      783.53      821.30      9.53 o 
   1  13   1      676.23      718.83      9.11 o 
   2  13   1      183.53      184.75      4.58 o 
   3  13   1       48.69       63.77      2.83 o 
   4  13   1        0.87       -1.95      1.95 o 
   5  13   1      212.14      217.10      6.31 o 
   6  13   1        4.72        3.82      2.40 o 
   7  13   1       16.98       25.64      5.27 o 
   8  13   1        1.79        2.67      2.85 o 
  -9  14   1        6.29        4.37      5.00 o 
  -8  14   1      122.52      130.01      7.03 o 
  -7  14   1       19.76       13.77      3.17 o 
  -6  14   1       17.97       12.50      3.38 o 
  -5  14   1      371.09      356.31      8.49 o 
  -4  14   1      396.91      407.49      7.69 o 
  -3  14   1       29.72       31.22      2.51 o 
  -2  14   1       18.01       20.11      1.93 o 
  -1  14   1      262.13      259.41      5.67 o 
   0  14   1     1293.82     1325.84     13.79 o 
   1  14   1      237.75      242.97      5.55 o 
   2  14   1      164.48      165.27      4.35 o 
   3  14   1       68.04       66.45      3.20 o 
   4  14   1      147.60      155.62      4.28 o 
   5  14   1       25.03       27.39      5.05 o 
   6  14   1       42.40       33.85      3.26 o 
   7  14   1       20.21       21.07      3.75 o 
   8  14   1       41.21       37.69      3.95 o 
  -8  15   1       38.19       34.04      4.81 o 
  -7  15   1       49.68       54.81      5.81 o 
  -6  15   1      239.51      249.86      8.67 o 
  -5  15   1        2.93       -0.07      1.96 o 
  -4  15   1     2081.42     2072.09     21.58 o 
  -3  15   1     1015.68     1047.24     13.80 o 
  -2  15   1        6.40        6.07      2.10 o 
  -1  15   1      257.33      260.50      5.97 o 
   0  15   1     1016.72     1061.30     12.07 o 
   1  15   1      281.02      283.21      7.48 o 
   2  15   1       25.33       27.73      2.42 o 
   3  15   1       17.55       11.74      2.27 o 
   4  15   1      124.79      130.11      4.77 o 
   5  15   1        6.27        6.92      3.63 o 
   6  15   1        0.03        1.56      2.35 o 
   7  15   1        4.11        5.13      2.76 o 
   8  15   1        0.90        3.97      2.89 o 
  -8  16   1       25.02       22.45      5.97 o 
  -7  16   1        1.42        5.67      3.76 o 
  -6  16   1       12.81       14.84      3.96 o 
  -5  16   1       44.93       40.90      3.88 o 
  -4  16   1     1092.28     1135.31     19.18 o 
  -3  16   1      576.53      579.00     12.51 o 
  -2  16   1      149.37      148.01      5.53 o 
  -1  16   1       22.69       19.67      2.67 o 
   0  16   1        7.51       14.01      2.35 o 
   1  16   1       11.04       13.09      2.33 o 
   2  16   1      302.66      308.80      6.81 o 
   3  16   1       46.97       44.97      3.66 o 
   4  16   1       18.43       14.80      2.62 o 
   5  16   1        2.68        3.01      3.15 o 
   6  16   1        9.50        9.52      2.80 o 
   7  16   1        8.90        7.83      3.06 o 
   8  16   1       39.37       45.22      4.88 o 
  -8  17   1        1.30       -0.93      4.08 o 
  -7  17   1       19.11       17.54      4.73 o 
  -6  17   1        3.58       -2.94      2.97 o 
  -5  17   1       58.56       70.83      4.76 o 
  -4  17   1     1136.22     1115.80     18.37 o 
  -3  17   1       12.45        9.32      3.21 o 
  -2  17   1        5.31        3.78      2.57 o 
  -1  17   1        0.11       -1.44      2.11 o 
   0  17   1       43.86       43.34      3.10 o 
   1  17   1      161.26      169.14      5.12 o 
   2  17   1       32.02       34.50      3.36 o 
   3  17   1        4.89        5.57      2.56 o 
   4  17   1       28.05       22.44      2.99 o 
   5  17   1       59.45       77.07     11.78 o 
   6  17   1        0.27       -1.54      2.32 o 
   7  17   1       23.86       18.68      3.84 o 
   8  17   1        5.10        8.13      3.93 o 
  -8  18   1        0.31        0.98      4.32 o 
  -7  18   1        6.63       12.50      5.22 o 
  -6  18   1       10.81        2.28      3.63 o 
  -5  18   1        1.03        0.06      2.78 o 
  -4  18   1        2.61        1.67      2.63 o 
  -3  18   1      158.46      165.69     12.17 o 
  -2  18   1       61.25       55.17      4.36 o 
  -1  18   1        4.61        5.64      2.59 o 
   0  18   1      329.98      328.47      6.72 o 
   1  18   1       32.87       26.75      3.46 o 
   2  18   1       22.71       18.50      3.38 o 
   3  18   1       91.36       95.17     10.82 o 
   4  18   1       38.12       35.93      4.60 o 
   5  18   1        2.49       -3.45      4.40 o 
   6  18   1      127.08      119.82      7.03 o 
   7  18   1       14.05       14.86      4.35 o 
  -8  19   1        7.44        4.85      7.31 o 
  -7  19   1       81.41       61.71      6.91 o 
  -6  19   1        8.73       11.00      4.50 o 
  -5  19   1        7.59        5.67      3.37 o 
  -4  19   1       34.44       34.94      4.02 o 
  -3  19   1       47.98       49.84      4.39 o 
  -2  19   1       27.33       35.24      3.91 o 
  -1  19   1      300.81      302.12      7.42 o 
   0  19   1      372.93      390.76     10.03 o 
   1  19   1        1.59        4.43      2.70 o 
   2  19   1        3.08        0.98      2.96 o 
   3  19   1        4.14        9.47      3.70 o 
   4  19   1       80.59       63.08      5.61 o 
   5  19   1       30.66       31.84      7.02 o 
   6  19   1        1.90        3.16      3.64 o 
   7  19   1       16.03        9.17      4.05 o 
  -7  20   1      142.67      151.32      9.63 o 
  -6  20   1       16.19       19.35      4.70 o 
  -5  20   1       91.07       96.07      5.99 o 
  -4  20   1       96.08      102.86      5.89 o 
  -3  20   1      162.39      151.32      6.60 o 
  -2  20   1       32.95       37.69      4.07 o 
  -1  20   1      166.56      164.90      5.92 o 
   0  20   1        9.68       13.44      2.88 o 
   1  20   1       17.87       17.86      3.45 o 
   2  20   1       28.56       29.14      4.10 o 
   3  20   1        1.93        0.86      4.05 o 
   4  20   1       11.75       13.92      4.23 o 
   5  20   1       13.14        9.33      5.87 o 
   6  20   1       21.15       18.02      4.44 o 
   7  20   1        1.26        6.32      4.01 o 
  -7  21   1        7.69       10.55      4.87 o 
  -6  21   1        4.53        6.07      4.01 o 
  -5  21   1        9.85        1.49      3.07 o 
  -4  21   1       19.35       21.47      3.88 o 
  -3  21   1       74.05       80.19      7.03 o 
  -2  21   1      122.79      148.21      6.61 o 
  -1  21   1       16.78       22.10      3.74 o 
   0  21   1       97.08       92.93      5.46 o 
   1  21   1        8.55        7.02      3.18 o 
   2  21   1        5.35        4.79      3.30 o 
   3  21   1      117.89      107.32     15.59 o 
   4  21   1       81.85       69.19      6.43 o 
   5  21   1        3.75        8.26      6.00 o 
   6  21   1        0.91        4.08      3.68 o 
   7  21   1        4.37       10.39      4.97 o 
  -7  22   1        2.83       -0.04      4.50 o 
  -6  22   1        0.19        2.85      5.34 o 
  -5  22   1       47.38       42.72      4.94 o 
  -4  22   1       30.25       35.02      4.59 o 
  -3  22   1       57.94       60.65      5.32 o 
  -2  22   1      293.22      306.77     10.93 o 
  -1  22   1       63.47       59.75      4.98 o 
   0  22   1       79.51       83.02      5.56 o 
   1  22   1       45.16       55.01      4.85 o 
   2  22   1       48.52       50.06     11.07 o 
   3  22   1        5.57        8.03      4.17 o 
   4  22   1       99.37      106.45      7.78 o 
   5  22   1        2.42        6.86      5.83 o 
   6  22   1       21.24       22.40     11.46 o 
  -6  23   1        7.17        1.73      4.23 o 
  -5  23   1        9.18        9.63      3.67 o 
  -4  23   1        2.04       -0.07      3.06 o 
  -3  23   1       63.05       57.73      6.05 o 
  -2  23   1       16.10       17.61      5.79 o 
  -1  23   1        6.15        5.97      3.46 o 
   0  23   1       15.58       12.08      5.13 o 
   1  23   1      104.32      103.86      6.13 o 
   2  23   1       18.23       19.15      5.61 o 
   3  23   1       14.97       18.97      4.91 o 
   4  23   1       49.00       44.04      6.08 o 
   5  23   1        9.99       15.41      6.66 o 
   6  23   1        0.65        2.39      4.06 o 
  -6  24   1        1.22       -3.53      4.00 o 
  -5  24   1        6.10       10.24      4.01 o 
  -4  24   1        0.41       -1.87      3.35 o 
  -3  24   1        3.21       -2.56      3.89 o 
  -2  24   1        2.09        0.45      4.90 o 
  -1  24   1       68.40       60.06      5.56 o 
   0  24   1        8.25        9.29      3.85 o 
   1  24   1       39.37       39.02      4.87 o 
   2  24   1       24.78       29.91      6.01 o 
   3  24   1        7.74        4.89      4.42 o 
   4  24   1       23.24       18.64      5.33 o 
   5  24   1       69.49       59.65      9.86 o 
   6  24   1        2.91        9.70      4.73 o 
  -6  25   1        8.23       15.52      5.50 o 
  -5  25   1        0.01        0.69      3.47 o 
  -4  25   1        0.13        0.73      3.69 o 
  -3  25   1        8.59        3.41      4.58 o 
  -2  25   1        0.73       -1.35      4.31 o 
  -1  25   1        8.12        6.84      3.88 o 
   0  25   1        3.83        2.42      3.73 o 
   1  25   1        4.88       -1.22      3.51 o 
   2  25   1      145.33      148.79     10.04 o 
   3  25   1       14.47       17.91      5.51 o 
   4  25   1        7.56        9.62      7.78 o 
   5  25   1       33.24       39.89      8.87 o 
  -5  26   1        6.77        7.22      4.13 o 
  -4  26   1        0.39        2.03      3.77 o 
  -3  26   1        4.45        2.28      3.50 o 
  -2  26   1        0.03       -3.68      5.16 o 
  -1  26   1        0.31        4.08      3.91 o 
   0  26   1        5.30        5.20      4.27 o 
   1  26   1        6.65        4.00      3.89 o 
   2  26   1       26.86       17.71      5.86 o 
   3  26   1       15.20       20.05      5.80 o 
   4  26   1       53.43       62.01      7.54 o 
   5  26   1      152.22      166.56      9.80 o 
  -5  27   1        0.73        8.42      4.42 o 
  -4  27   1        5.14       12.35      4.49 o 
  -3  27   1       11.63        7.84      4.09 o 
  -2  27   1        3.50        0.09      4.15 o 
  -1  27   1       41.45       55.46      6.09 o 
   0  27   1        3.83       -3.36      3.95 o 
   1  27   1       92.45       85.51      7.56 o 
   2  27   1       63.11       72.55      8.60 o 
   3  27   1        0.69       -4.77      4.77 o 
   4  27   1        0.98       -2.00      5.05 o 
  -4  28   1       11.25       13.33      4.73 o 
  -3  28   1        9.60        8.30      4.54 o 
  -2  28   1        7.75        1.33      4.63 o 
  -1  28   1        8.81       10.22      4.65 o 
   0  28   1        0.10       -3.92      3.92 o 
   1  28   1       40.04       39.99      6.71 o 
   2  28   1        0.32        3.09      6.47 o 
   3  28   1       10.32       10.31      5.79 o 
   4  28   1        2.74        9.31      5.82 o 
  -3  29   1        5.65        8.64      4.53 o 
  -2  29   1      121.24      113.36      7.58 o 
  -1  29   1        0.55        3.82      5.60 o 
   0  29   1        2.79       -0.19      4.86 o 
   1  29   1       21.49       16.10      7.08 o 
   2  29   1        1.38        2.60      5.69 o 
   3  29   1       26.36       19.47      6.82 o 
  -2  30   1       51.97       60.24      6.42 o 
  -1  30   1        1.39        3.92      5.00 o 
   0  30   1        5.46        7.70      4.91 o 
   1  30   1        0.60       -5.01      5.01 o 
   2  30   1       12.97        7.90      6.43 o 
  -1  31   1        4.22        5.37      4.50 o 
   0  31   1       17.60       23.77      5.91 o 
   1  31   1       10.23       16.61      8.53 o 
 -10   0   2       20.04       22.92      5.67 o 
  -8   0   2      108.36      100.04      6.70 o 
  -6   0   2       24.92       37.30      3.80 o 
  -4   0   2     4786.92     4961.84     54.85 o 
  -2   0   2      157.51      129.71      3.10 o 
   0   0   2       39.15       38.40      1.41 o 
   2   0   2      102.93      107.03      3.50 o 
   4   0   2       15.24       18.51      1.50 o 
   6   0   2      446.43      455.73     10.47 o 
   8   0   2      288.73      303.05     10.30 o 
 -10   1   2       25.89       27.82      4.00 o 
  -9   1   2       18.45       18.73      3.40 o 
  -8   1   2       49.57       43.71      3.65 o 
  -7   1   2      909.14      819.66     11.52 o 
  -6   1   2        2.80        3.95      1.67 o 
  -5   1   2       55.81       51.50      2.98 o 
  -4   1   2     1604.19     1717.07     15.83 o 
  -3   1   2     1162.33     1159.18      8.15 o 
  -2   1   2      286.33      278.04      3.42 o 
  -1   1   2     4596.62     4578.15     32.62 o 
   0   1   2     2104.52     2059.71     14.40 o 
   1   1   2        9.92        9.76      1.16 o 
   2   1   2       43.79       38.53      1.45 o 
   3   1   2      241.28      261.80      3.05 o 
   4   1   2       78.02       74.82      2.40 o 
   5   1   2      162.81      169.03      3.23 o 
   6   1   2      204.32      204.18      4.95 o 
   7   1   2     1006.57     1010.54     12.97 o 
   8   1   2        7.02        6.25      2.53 o 
   9   1   2       11.92       12.19      2.99 o 
 -10   2   2       54.74       58.86      4.94 o 
  -9   2   2        0.00       -0.69      2.55 o 
  -8   2   2       47.80       48.20      3.79 o 
  -7   2   2       88.17       88.20      4.84 o 
  -6   2   2       19.90       27.92      2.53 o 
  -5   2   2       37.37       39.60      2.43 o 
  -4   2   2     2251.82     2373.64     20.55 o 
  -3   2   2      827.36      837.80      6.36 o 
  -2   2   2     1850.03     1631.58     12.86 o 
  -1   2   2      670.17      606.72      6.78 o 
   0   2   2     1991.69     1874.41     13.35 o 
   1   2   2     2710.50     2743.94     20.35 o 
   2   2   2       13.79       24.97      1.00 o 
   3   2   2       27.29       24.78      1.29 o 
   4   2   2        5.86        4.62      1.09 o 
   5   2   2      151.51      145.75      3.02 o 
   6   2   2       43.21       41.50      2.89 o 
   7   2   2        0.52        0.35      2.32 o 
   8   2   2        1.44        3.97      2.36 o 
   9   2   2        0.05        3.87      2.71 o 
 -10   3   2        2.57        5.19      3.28 o 
  -9   3   2        4.90        6.55      2.89 o 
  -8   3   2      126.60      121.24      6.79 o 
  -7   3   2        0.14       -0.31      2.03 o 
  -6   3   2       39.36       49.32      2.98 o 
  -5   3   2       59.46       67.36      2.95 o 
  -4   3   2      240.76      255.57      3.28 o 
  -3   3   2      808.32      866.71      6.72 o 
  -2   3   2       91.98       92.58      1.98 o 
  -1   3   2       65.36       52.54      2.32 o 
   0   3   2      376.69      372.34      4.09 o 
   1   3   2     1735.26     1673.40     14.29 o 
   2   3   2       62.45       48.13      1.36 o 
   3   3   2      296.03      347.65      4.08 o 
   4   3   2      336.54      338.93      4.37 o 
   5   3   2       72.92       76.31      2.42 o 
   6   3   2       46.41       50.68      3.55 o 
   7   3   2      110.64      105.24      4.77 o 
   8   3   2       22.72       22.98      3.08 o 
   9   3   2       24.64       25.72      3.56 o 
 -10   4   2       11.92       11.89      3.69 o 
  -9   4   2       22.54       25.23      3.67 o 
  -8   4   2        0.56        6.91      2.51 o 
  -7   4   2       40.17       37.25      3.18 o 
  -6   4   2       29.15       26.38      2.75 o 
  -5   4   2       17.71       16.87      1.95 o 
  -4   4   2       35.09       38.93      1.62 o 
  -3   4   2     1678.31     1760.51     11.95 o 
  -2   4   2     5099.36     4883.57     32.58 o 
  -1   4   2      385.60      331.41      6.10 o 
   0   4   2    27722.98    26285.39    196.40 o 
   1   4   2      274.81      282.17      4.39 o 
   2   4   2      457.97      478.56      6.50 o 
   3   4   2      105.54      118.70      2.33 o 
   4   4   2      106.92      106.44      2.54 o 
   5   4   2      590.45      586.95      9.74 o 
   6   4   2      324.17      312.53      6.06 o 
   7   4   2       14.18       13.60      2.89 o 
   8   4   2        3.03        3.63      2.39 o 
   9   4   2        5.74        8.27      2.81 o 
 -10   5   2        2.02        4.97      3.39 o 
  -9   5   2        0.02        0.98      2.72 o 
  -8   5   2       63.24       69.09      4.26 o 
  -7   5   2      294.65      286.36      6.62 o 
  -6   5   2        1.13        3.02      1.82 o 
  -5   5   2      106.03      117.15      3.68 o 
  -4   5   2       27.37       34.74      1.52 o 
  -3   5   2      119.73      107.50      2.40 o 
  -2   5   2      466.89      440.13      5.03 o 
  -1   5   2     1892.66     1916.89     14.78 o 
   0   5   2     5564.83     5754.54     44.06 o 
   1   5   2      810.18      808.25      7.15 o 
   2   5   2       50.09       48.50      2.35 o 
   3   5   2        0.58        0.71      0.89 o 
   4   5   2       97.20      102.40      2.73 o 
   5   5   2     1266.03     1221.37     12.84 o 
   6   5   2       29.22       25.15      2.38 o 
   7   5   2        0.00       -1.80      1.80 o 
   8   5   2        0.02       -0.53      2.22 o 
   9   5   2        1.49        4.05      2.72 o 
 -10   6   2       33.56       32.83      4.92 o 
  -9   6   2       19.56       19.13      3.53 o 
  -8   6   2        4.39        4.98      2.50 o 
  -7   6   2        1.35        2.36      2.08 o 
  -6   6   2       76.11       73.67      3.54 o 
  -5   6   2       17.35       16.39      1.98 o 
  -4   6   2      119.29      126.25      3.07 o 
  -3   6   2      204.66      238.75      4.01 o 
  -2   6   2      960.16      918.45      8.58 o 
  -1   6   2     1497.59     1377.40     10.09 o 
   0   6   2     3213.45     3073.50     20.36 o 
   1   6   2      401.46      443.51      4.50 o 
   2   6   2      166.03      167.98      2.50 o 
   3   6   2      181.81      188.26      2.99 o 
   4   6   2      270.90      278.60      3.91 o 
   5   6   2     1526.65     1478.70     13.79 o 
   6   6   2       52.51       54.74      4.38 o 
   7   6   2        7.20        7.27      2.21 o 
   8   6   2       47.70       50.06      3.82 o 
   9   6   2        5.45        6.75      3.01 o 
  -9   7   2        0.01        4.52      2.92 o 
  -8   7   2       60.44       67.45      4.43 o 
  -7   7   2      146.14      131.26      4.92 o 
  -6   7   2       10.57       10.48      2.37 o 
  -5   7   2        4.72        2.71      1.37 o 
  -4   7   2       81.26      100.24      2.63 o 
  -3   7   2     1244.49     1250.42     10.06 o 
  -2   7   2      149.89      179.73      3.27 o 
  -1   7   2     1606.53     1596.62     11.86 o 
   0   7   2     1885.00     1823.88     12.39 o 
   1   7   2      168.59      178.64      2.64 o 
   2   7   2      862.26      935.75      7.96 o 
   3   7   2        3.67        2.80      1.08 o 
   4   7   2      115.92      117.01      2.67 o 
   5   7   2      765.08      737.64      8.64 o 
   6   7   2       83.66       78.04      5.43 o 
   7   7   2        6.10        5.21      2.17 o 
   8   7   2       19.53       22.38      3.15 o 
   9   7   2        0.32        1.65      2.77 o 
  -9   8   2        7.13        7.67      3.22 o 
  -8   8   2       31.85       25.57      3.37 o 
  -7   8   2        0.43        4.18      3.02 o 
  -6   8   2        2.74        0.63      1.79 o 
  -5   8   2        7.23        3.17      1.47 o 
  -4   8   2      263.77      274.23      5.96 o 
  -3   8   2      139.05      151.14      3.07 o 
  -2   8   2       37.21       40.61      2.32 o 
  -1   8   2       30.14       32.25      1.53 o 
   0   8   2       81.79       73.34      2.01 o 
   1   8   2     2308.20     2486.51     15.38 o 
   2   8   2      478.13      533.75      5.12 o 
   3   8   2      611.63      623.35      7.61 o 
   4   8   2       62.12       65.18      2.22 o 
   5   8   2       12.18       10.39      2.00 o 
   6   8   2      239.30      245.05      5.20 o 
   7   8   2       27.18       22.39      2.55 o 
   8   8   2        3.34        1.48      2.36 o 
   9   8   2        9.32        4.94      3.02 o 
  -9   9   2        3.19        4.55      3.10 o 
  -8   9   2        4.62        5.60      2.75 o 
  -7   9   2       42.86       36.66      3.53 o 
  -6   9   2       87.23       87.24      3.94 o 
  -5   9   2      140.96      146.76      4.13 o 
  -4   9   2      245.59      235.97      4.55 o 
  -3   9   2       55.52       54.74      3.00 o 
  -2   9   2      867.61      907.69      8.99 o 
  -1   9   2      157.53      173.69      3.34 o 
   0   9   2      750.68      726.36      8.15 o 
   1   9   2     4680.56     4969.05     30.32 o 
   2   9   2     1138.46     1201.36      9.53 o 
   3   9   2        6.53       10.78      1.69 o 
   4   9   2        0.49        1.06      1.17 o 
   5   9   2      499.64      506.61      7.84 o 
   6   9   2        1.15        2.71      1.65 o 
   7   9   2        7.52        8.45      2.36 o 
   8   9   2        4.96       -1.12      2.37 o 
   9   9   2       11.36       11.40      3.25 o 
  -9  10   2        1.19       -0.01      4.35 o 
  -8  10   2       13.47        7.43      2.89 o 
  -7  10   2        8.38       10.90      2.63 o 
  -6  10   2        4.08        5.79      2.16 o 
  -5  10   2        0.02        2.17      1.52 o 
  -4  10   2       68.11       62.67      2.72 o 
  -3  10   2      175.14      169.81      3.72 o 
  -2  10   2     2307.81     2244.85     23.53 o 
  -1  10   2       53.44       54.01      2.45 o 
   0  10   2       94.91       97.51      2.81 o 
   1  10   2     1351.79     1421.43     12.82 o 
   2  10   2     2955.21     2999.45     20.67 o 
   3  10   2        0.00       -1.27      1.27 o 
   4  10   2      144.76      144.37      3.45 o 
   5  10   2      121.43      119.27      3.86 o 
   6  10   2       19.83       22.97      3.02 o 
   7  10   2       22.93       17.93      2.69 o 
   8  10   2        8.07        9.00      2.69 o 
   9  10   2       27.53       22.16      3.61 o 
  -9  11   2       42.30       48.02      4.69 o 
  -8  11   2        1.54        5.72      2.74 o 
  -7  11   2        0.69        4.44      2.46 o 
  -6  11   2      170.74      146.26      4.93 o 
  -5  11   2       92.82       91.38      3.69 o 
  -4  11   2      157.37      153.10      5.34 o 
  -3  11   2      303.61      301.74      5.50 o 
  -2  11   2     1463.68     1448.12     13.15 o 
  -1  11   2       69.52       78.50      2.61 o 
   0  11   2        1.97       -0.16      1.07 o 
   1  11   2       24.46       23.65      1.77 o 
   2  11   2     5305.31     5355.84     33.21 o 
   3  11   2      180.82      191.04      3.51 o 
   4  11   2       15.75       13.55      1.78 o 
   5  11   2       28.12       24.73      2.44 o 
   6  11   2       17.39       21.26      3.15 o 
   7  11   2       20.18       20.95      2.81 o 
   8  11   2        0.01        3.08      2.61 o 
  -9  12   2      109.88      136.40     11.68 o 
  -8  12   2        1.36        0.95      2.79 o 
  -7  12   2        4.61        4.65      2.47 o 
  -6  12   2      101.82      103.97      8.06 o 
  -5  12   2        5.54        7.45      2.13 o 
  -4  12   2        6.06       10.11      2.02 o 
  -3  12   2      324.91      338.31      5.50 o 
  -2  12   2      107.08      104.37      2.85 o 
  -1  12   2       31.73       34.13      3.00 o 
   0  12   2      117.20      106.73      2.80 o 
   1  12   2     1935.19     1909.86     16.76 o 
   2  12   2      961.97      991.40      9.02 o 
   3  12   2      180.96      180.84      3.64 o 
   4  12   2       75.53       84.94      3.55 o 
   5  12   2       40.99       40.82      3.45 o 
   6  12   2       71.61       72.83      3.49 o 
   7  12   2        6.87        4.59      2.80 o 
   8  12   2       29.14       23.06      3.38 o 
  -9  13   2       40.40       50.91      6.47 o 
  -8  13   2       50.46       49.17      5.11 o 
  -7  13   2        6.58        8.35      2.51 o 
  -6  13   2       28.73       29.60      3.42 o 
  -5  13   2       48.54       45.09      4.30 o 
  -4  13   2       34.79       36.93      2.81 o 
  -3  13   2      299.40      315.96      5.43 o 
  -2  13   2       25.70       25.37      1.80 o 
  -1  13   2        2.38        3.01      1.68 o 
   0  13   2      676.52      672.94      7.40 o 
   1  13   2       81.04       88.80      3.52 o 
   2  13   2      271.02      279.85      5.20 o 
   3  13   2       42.08       40.91      2.20 o 
   4  13   2       90.78       89.63      3.77 o 
   5  13   2       30.00       30.51      2.73 o 
   6  13   2        1.86        1.43      2.18 o 
   7  13   2        4.04        4.23      3.24 o 
   8  13   2        9.21       10.31      2.95 o 
  -9  14   2       11.18       11.96      5.16 o 
  -8  14   2        4.17        2.48      5.36 o 
  -7  14   2       23.83       26.95      4.48 o 
  -6  14   2       71.19       85.01      6.59 o 
  -5  14   2       64.22       56.72      4.55 o 
  -4  14   2       79.14       81.42      4.75 o 
  -3  14   2      160.31      177.22      4.88 o 
  -2  14   2       94.64      102.48      4.29 o 
  -1  14   2      126.19      124.01      3.98 o 
   0  14   2      148.55      158.30      3.37 o 
   1  14   2       16.31       23.89      2.97 o 
   2  14   2       38.09       36.17      2.25 o 
   3  14   2       16.97       17.57      2.08 o 
   4  14   2       99.94      103.33      3.89 o 
   5  14   2      100.31       92.19      4.34 o 
   6  14   2      214.75      206.83      6.62 o 
   7  14   2       63.84       56.53      4.07 o 
   8  14   2        7.24       12.59      3.27 o 
  -8  15   2       37.16       34.82      6.12 o 
  -7  15   2      193.36      197.46     10.04 o 
  -6  15   2       75.36       77.03      4.96 o 
  -5  15   2      275.18      283.57      8.42 o 
  -4  15   2      495.86      519.15     10.08 o 
  -3  15   2        8.12        8.55      3.11 o 
  -2  15   2       24.06       27.56      3.71 o 
  -1  15   2       22.34       14.07      2.24 o 
   0  15   2      219.29      218.89      4.36 o 
   1  15   2      157.23      164.20      4.21 o 
   2  15   2       25.57       20.29      2.00 o 
   3  15   2        0.33        1.21      1.69 o 
   4  15   2        3.31        1.91      2.02 o 
   5  15   2       24.32       19.59      2.95 o 
   6  15   2       85.35       86.69      5.04 o 
   7  15   2       24.26       21.84      3.28 o 
   8  15   2        5.61       11.18      6.44 o 
  -8  16   2       10.09       14.02      5.13 o 
  -7  16   2       33.14       41.82      5.96 o 
  -6  16   2       12.50        9.29      3.17 o 
  -5  16   2      110.17      105.67      5.74 o 
  -4  16   2      655.68      624.22     11.51 o 
  -3  16   2       76.18       78.88      4.59 o 
  -2  16   2       14.34       12.97      2.86 o 
  -1  16   2        0.01        0.88      1.88 o 
   0  16   2       12.90        8.66      1.93 o 
   1  16   2       10.41       13.86      2.13 o 
   2  16   2      133.11      141.19      5.77 o 
   3  16   2       30.24       32.40      2.78 o 
   4  16   2       88.54       86.28      6.03 o 
   5  16   2       44.16       48.58      3.75 o 
   6  16   2       89.95      104.16      6.06 o 
   7  16   2        0.18        3.27      2.68 o 
   8  16   2        0.02        4.02      3.24 o 
  -8  17   2      113.24      103.11      8.89 o 
  -7  17   2       11.66       13.96      4.55 o 
  -6  17   2       83.35       97.36      5.89 o 
  -5  17   2       12.24        8.27      3.12 o 
  -4  17   2       30.91       35.09      3.59 o 
  -3  17   2        4.44        4.20      2.11 o 
  -2  17   2      135.79      141.48      5.16 o 
  -1  17   2        1.19        4.58      2.28 o 
   0  17   2      130.52      129.36      4.06 o 
   1  17   2       19.48       17.52      3.28 o 
   2  17   2        4.82        4.13      2.12 o 
   3  17   2      203.67      187.28      5.29 o 
   4  17   2       24.50       22.72      3.81 o 
   5  17   2       37.58       36.95      4.70 o 
   6  17   2        6.76        2.63      3.34 o 
   7  17   2       10.31       10.53      3.12 o 
  -8  18   2       72.57       79.32      8.23 o 
  -7  18   2       81.00       83.89      8.75 o 
  -6  18   2       24.22       23.19      3.97 o 
  -5  18   2        6.05        3.73      2.94 o 
  -4  18   2        7.57        9.24      3.20 o 
  -3  18   2       56.47       61.42      6.03 o 
  -2  18   2       80.78       84.69      4.44 o 
  -1  18   2       24.16       25.25      3.22 o 
   0  18   2        1.59        0.84      2.54 o 
   1  18   2       31.09       44.36      4.28 o 
   2  18   2       64.52       71.73      6.27 o 
   3  18   2       24.52       20.57      3.43 o 
   4  18   2        0.22       -0.18      2.71 o 
   5  18   2       22.97       27.97      4.64 o 
   6  18   2       10.12       10.81      3.81 o 
   7  18   2        0.92        1.15      3.87 o 
  -8  19   2       37.06       41.40      6.90 o 
  -7  19   2      156.29      165.22      9.94 o 
  -6  19   2        3.92        6.73      3.38 o 
  -5  19   2       83.33       85.66      5.79 o 
  -4  19   2       27.89       27.27      4.59 o 
  -3  19   2       48.87       55.48      3.92 o 
  -2  19   2        0.25        1.45      2.55 o 
  -1  19   2       73.95       76.72      4.89 o 
   0  19   2       80.89       82.43      4.87 o 
   1  19   2        1.86        6.70      3.12 o 
   2  19   2        6.57        5.33      3.68 o 
   3  19   2       39.67       41.87      4.95 o 
   4  19   2       40.01       39.15      6.82 o 
   5  19   2        1.56        6.29      5.22 o 
   6  19   2      176.63      175.71     12.16 o 
   7  19   2        3.20        2.73      3.45 o 
  -7  20   2       59.89       66.81      7.70 o 
  -6  20   2        2.01        1.92      3.41 o 
  -5  20   2       12.88       12.57      3.55 o 
  -4  20   2      137.68      160.51      7.30 o 
  -3  20   2      626.24      667.85     11.45 o 
  -2  20   2        1.97        1.50      3.07 o 
  -1  20   2        0.11       -0.98      2.81 o 
   0  20   2       44.31       37.87      4.13 o 
   1  20   2       16.79       20.43      4.04 o 
   2  20   2       86.65       80.87      6.56 o 
   3  20   2      132.92      129.31      7.52 o 
   4  20   2       19.76       18.82      6.24 o 
   5  20   2        8.49        7.02      5.59 o 
   6  20   2       41.05       45.27      7.93 o 
   7  20   2        4.07        8.91      3.98 o 
  -7  21   2        9.77        7.84      5.05 o 
  -6  21   2       17.78       20.06      4.61 o 
  -5  21   2       20.34       20.06      4.19 o 
  -4  21   2       15.57       16.67      3.75 o 
  -3  21   2      861.55      896.42     13.94 o 
  -2  21   2        0.62        2.80      5.03 o 
  -1  21   2        5.79        4.60      3.13 o 
   0  21   2        1.29        0.02      2.82 o 
   1  21   2       66.41       75.82      5.79 o 
   2  21   2        0.08       -2.06      3.28 o 
   3  21   2        0.18        2.01      3.62 o 
   4  21   2       10.56       12.57      5.75 o 
   5  21   2       51.86       60.80      8.67 o 
   6  21   2       39.65       34.18      7.68 o 
  -7  22   2       37.34       36.69      6.76 o 
  -6  22   2        4.23        4.30      3.85 o 
  -5  22   2       18.31       16.80      4.25 o 
  -4  22   2       29.54       29.67      4.23 o 
  -3  22   2      397.75      395.25      9.15 o 
  -2  22   2       54.50       58.10      4.44 o 
  -1  22   2        0.17       -1.68      3.13 o 
   0  22   2       38.13       32.04      4.34 o 
   1  22   2        9.73        9.87      3.83 o 
   2  22   2      174.26      169.15     15.65 o 
   3  22   2      116.29      129.30      8.26 o 
   4  22   2        0.31       -4.52      4.52 o 
   5  22   2        6.15        5.05      5.75 o 
   6  22   2       30.57       31.01      6.02 o 
  -6  23   2        1.81        4.83      3.85 o 
  -5  23   2       10.67       14.76      4.15 o 
  -4  23   2       29.42       28.05      4.27 o 
  -3  23   2       36.23       25.41      3.91 o 
  -2  23   2       73.44       68.09      6.01 o 
  -1  23   2       48.03       52.48      5.20 o 
   0  23   2       62.95       68.64      5.64 o 
   1  23   2       74.16       76.03      7.38 o 
   2  23   2      139.16      135.07     10.64 o 
   3  23   2        1.13        2.18      4.04 o 
   4  23   2        2.54        2.55      5.50 o 
   5  23   2       12.21       11.75      6.33 o 
   6  23   2       10.20       17.30      4.77 o 
  -6  24   2        1.01       -2.23      3.61 o 
  -5  24   2        1.85        2.03      3.60 o 
  -4  24   2        3.87        3.56      3.51 o 
  -3  24   2       39.09       36.76      4.35 o 
  -2  24   2       11.63       12.76      3.59 o 
  -1  24   2       74.74       75.58      6.91 o 
   0  24   2        0.08       -2.43      3.42 o 
   1  24   2       78.21       61.85      7.16 o 
   2  24   2        0.02        6.00      4.48 o 
   3  24   2        9.46        9.85      4.89 o 
   4  24   2        0.63        0.37      5.63 o 
   5  24   2       21.75       26.62      7.93 o 
  -6  25   2        0.60        6.70      4.91 o 
  -5  25   2        0.85        1.80      3.83 o 
  -4  25   2        6.74        9.66      4.03 o 
  -3  25   2       83.18       87.26      5.58 o 
  -2  25   2       26.26       24.21      4.11 o 
  -1  25   2       11.65        9.95      3.43 o 
   0  25   2       14.88       18.57      4.40 o 
   1  25   2      173.15      167.05     13.64 o 
   2  25   2        0.64        2.58      5.75 o 
   3  25   2        1.48        0.25      4.62 o 
   4  25   2        7.48        6.94      5.96 o 
   5  25   2       16.50       20.25      7.93 o 
  -5  26   2        6.65       17.58      4.74 o 
  -4  26   2       73.96       75.99      6.29 o 
  -3  26   2       15.07       17.44      4.47 o 
  -2  26   2      156.79      165.76      7.21 o 
  -1  26   2        3.29       10.23      4.39 o 
   0  26   2       22.09       17.53      5.38 o 
   1  26   2        7.65        6.22      8.67 o 
   2  26   2       24.23       16.23      5.73 o 
   3  26   2       18.88       17.10     10.35 o 
   4  26   2       60.84       62.61     10.31 o 
   5  26   2       10.91       27.48      8.34 o 
  -5  27   2        0.09        3.56      4.31 o 
  -4  27   2        1.09        0.34      3.86 o 
  -3  27   2        2.17        0.07      4.19 o 
  -2  27   2        2.35        5.80      3.62 o 
  -1  27   2       29.71       25.43      4.48 o 
   0  27   2       28.54       22.46      4.23 o 
   1  27   2      147.33      152.71     10.83 o 
   2  27   2       13.39       10.61      5.76 o 
   3  27   2        5.48        5.87      5.40 o 
   4  27   2        7.97       19.31      8.42 o 
  -4  28   2       10.53       12.83      4.51 o 
  -3  28   2       19.98       17.22      4.79 o 
  -2  28   2       15.87       13.60      4.10 o 
  -1  28   2       11.15        9.29      4.33 o 
   0  28   2        0.07        1.12      5.11 o 
   1  28   2        1.23       -1.55      5.25 o 
   2  28   2       10.37        4.36      5.62 o 
   3  28   2       55.32       53.17      7.84 o 
  -3  29   2      136.14      125.37      8.06 o 
  -2  29   2        8.05        3.54      4.10 o 
  -1  29   2       10.52       13.09      4.36 o 
   0  29   2        3.18       -5.05      5.05 o 
   1  29   2        2.12       -0.01      5.95 o 
   2  29   2        6.61        3.21      5.78 o 
   3  29   2        8.22       12.55      5.80 o 
  -2  30   2        2.03       -4.27      4.27 o 
  -1  30   2        3.38        8.32      4.20 o 
   0  30   2        9.88        7.33      5.77 o 
   1  30   2        0.97       -1.73      5.74 o 
   2  30   2       12.41       26.02      7.40 o 
  -9   0   3        2.90        5.50      4.23 o 
  -7   0   3      172.87      173.33      7.48 o 
  -5   0   3       45.57       44.16      3.62 o 
  -3   0   3      243.76      226.26      3.51 o 
  -1   0   3     6766.80     6521.77     54.68 o 
   1   0   3     1119.55      958.91     13.78 o 
   3   0   3       41.72       36.37      2.45 o 
   5   0   3      522.31      559.11     18.06 o 
   7   0   3       57.84       50.90      6.59 o 
   9   0   3        0.47        3.23      3.92 o 
 -10   1   3       13.42       13.65      3.66 o 
  -9   1   3        8.75       12.82      3.19 o 
  -8   1   3      144.79      141.88      5.51 o 
  -7   1   3       25.12       26.13      2.91 o 
  -6   1   3       39.50       29.78      2.60 o 
  -5   1   3      169.94      177.04      4.37 o 
  -4   1   3        8.07        8.49      1.15 o 
  -3   1   3        0.02       -0.58      0.70 o 
  -2   1   3       13.55        9.82      1.03 o 
  -1   1   3      896.43      890.61      6.67 o 
   0   1   3     2118.43     2017.92     14.70 o 
   1   1   3     2746.46     2744.29     21.15 o 
   2   1   3     1097.31     1089.34     11.06 o 
   3   1   3       65.50       87.60      2.42 o 
   4   1   3        5.87        6.47      1.07 o 
   5   1   3       69.74       67.45      2.35 o 
   6   1   3     3453.85     3365.30     29.56 o 
   7   1   3       99.35       98.83      4.23 o 
   8   1   3        0.06        0.44      2.34 o 
   9   1   3        2.25        1.70      2.56 o 
 -10   2   3       10.52        8.38      4.65 o 
  -9   2   3       46.02       43.42      4.21 o 
  -8   2   3        9.28       13.51      2.81 o 
  -7   2   3       60.17       56.73      3.57 o 
  -6   2   3       46.32       42.40      2.90 o 
  -5   2   3        9.79       13.62      1.56 o 
  -4   2   3      341.24      405.76      4.62 o 
  -3   2   3       89.01      111.51      2.35 o 
  -2   2   3      874.85      812.28      6.84 o 
  -1   2   3     1032.17      956.49      7.82 o 
   0   2   3      475.46      491.32      6.26 o 
   1   2   3       35.19       27.24      1.12 o 
   2   2   3      128.10      145.77      2.28 o 
   3   2   3      100.21      110.11      2.45 o 
   4   2   3        9.04        6.54      1.18 o 
   5   2   3        6.06        8.90      1.71 o 
   6   2   3        0.34        0.25      1.77 o 
   7   2   3        6.94        7.45      2.26 o 
   8   2   3       16.41       22.98      3.01 o 
   9   2   3        9.66       11.07      3.19 o 
 -10   3   3        3.64       10.17      3.70 o 
  -9   3   3       68.76       73.87      4.89 o 
  -8   3   3        1.54        1.82      2.35 o 
  -7   3   3      133.66      126.08      4.69 o 
  -6   3   3       11.65       11.63      2.11 o 
  -5   3   3      200.92      210.31      3.57 o 
  -4   3   3      180.74      172.36      2.60 o 
  -3   3   3        4.41        1.04      0.84 o 
  -2   3   3     1711.40     1620.42     11.83 o 
  -1   3   3      489.08      377.41      4.04 o 
   0   3   3        7.54        9.38      1.20 o 
   1   3   3      115.41      123.64      2.08 o 
   2   3   3     2123.80     2280.96     19.24 o 
   3   3   3       20.91       24.07      1.36 o 
   4   3   3      271.98      292.13      4.34 o 
   5   3   3       47.82       62.17      5.40 o 
   6   3   3       45.35       49.81      3.24 o 
   7   3   3       61.66       65.26      4.39 o 
   8   3   3       27.01       25.47      3.23 o 
   9   3   3        1.68        4.39      2.97 o 
 -10   4   3       35.77       31.10      4.43 o 
  -9   4   3       12.89       17.79      3.36 o 
  -8   4   3       89.37       82.76      5.55 o 
  -7   4   3      121.48      116.57      4.66 o 
  -6   4   3       99.18      105.20      4.55 o 
  -5   4   3      334.20      339.84      4.77 o 
  -4   4   3        0.03        0.25      0.85 o 
  -3   4   3      333.15      306.39      3.43 o 
  -2   4   3        1.91        3.95      0.94 o 
  -1   4   3     3378.20     3288.62     21.81 o 
   0   4   3      883.73      852.75      8.01 o 
   1   4   3      138.73      119.25      2.66 o 
   2   4   3     2919.56     3307.89     26.91 o 
   3   4   3       21.06       22.58      1.52 o 
   4   4   3        6.42        6.37      1.24 o 
   5   4   3       11.93       13.45      2.11 o 
   6   4   3       55.47       53.65      2.86 o 
   7   4   3       31.08       33.64      3.41 o 
   8   4   3       57.93       60.65      4.01 o 
   9   4   3        0.25       -1.28      2.71 o 
 -10   5   3       38.35       42.09      5.11 o 
  -9   5   3       25.83       34.57      4.14 o 
  -8   5   3        0.41        3.77      2.51 o 
  -7   5   3       40.82       34.87      3.16 o 
  -6   5   3       50.17       35.68      2.82 o 
  -5   5   3        1.14        2.46      1.26 o 
  -4   5   3       42.12       44.90      1.67 o 
  -3   5   3      705.46      743.96      6.74 o 
  -2   5   3       18.09       18.73      1.28 o 
  -1   5   3     1506.01     1514.63     11.87 o 
   0   5   3      788.01      815.56      8.23 o 
   1   5   3       76.84       82.95      1.97 o 
   2   5   3     1006.65     1105.66     12.38 o 
   3   5   3       26.82       27.14      1.61 o 
   4   5   3       23.08       22.95      1.57 o 
   5   5   3       59.31       62.93      3.13 o 
   6   5   3      322.25      339.38      8.25 o 
   7   5   3       68.05       64.88      4.13 o 
   8   5   3       73.64       72.42      4.22 o 
   9   5   3      107.40      107.47      5.39 o 
 -10   6   3       19.39       22.09      6.23 o 
  -9   6   3        0.42        6.35      2.99 o 
  -8   6   3       20.29       17.12      3.06 o 
  -7   6   3        0.98       -0.40      2.09 o 
  -6   6   3      603.43      525.01      8.55 o 
  -5   6   3       69.57       75.51      2.65 o 
  -4   6   3       73.54       61.45      2.08 o 
  -3   6   3     1966.56     2054.31     14.86 o 
  -2   6   3     3357.51     3418.53     24.16 o 
  -1   6   3     2267.94     2166.93     17.18 o 
   0   6   3     1475.53     1499.87     12.52 o 
   1   6   3      279.90      265.31      3.43 o 
   2   6   3      143.46      149.85      3.44 o 
   3   6   3       25.99       36.43      2.08 o 
   4   6   3       23.05       15.98      1.38 o 
   5   6   3      105.67      111.31      3.27 o 
   6   6   3        0.00        3.30      2.39 o 
   7   6   3       26.56       29.79      2.90 o 
   8   6   3       24.66       31.08      3.35 o 
   9   6   3       13.14       10.74      3.15 o 
 -10   7   3       13.73       16.73      4.92 o 
  -9   7   3        1.67        4.86      3.05 o 
  -8   7   3       17.11       16.86      2.97 o 
  -7   7   3        0.04        0.41      2.13 o 
  -6   7   3      172.32      161.52      4.90 o 
  -5   7   3        4.31        4.89      1.49 o 
  -4   7   3       30.69       28.87      1.58 o 
  -3   7   3     3630.48     3817.84     27.30 o 
  -2   7   3      982.93     1008.51      9.47 o 
  -1   7   3      147.94      126.29      3.98 o 
   0   7   3      191.48      201.55      3.41 o 
   1   7   3     1462.90     1525.43     11.08 o 
   2   7   3     2321.69     2320.70     20.56 o 
   3   7   3       12.65       16.99      1.86 o 
   4   7   3      358.79      350.56      4.69 o 
   5   7   3       10.22        9.83      1.75 o 
   6   7   3      111.35      106.43      8.30 o 
   7   7   3       24.73       30.31      2.85 o 
   8   7   3      103.49       98.57      4.71 o 
   9   7   3        9.60        5.09      3.97 o 
  -9   8   3       12.59       10.89      3.42 o 
  -8   8   3        1.02        4.59      2.69 o 
  -7   8   3      112.88      115.57      5.38 o 
  -6   8   3       90.79       99.16      3.55 o 
  -5   8   3      100.83      112.88      3.47 o 
  -4   8   3        3.10       -0.11      1.14 o 
  -3   8   3       91.91      125.31      3.20 o 
  -2   8   3        3.45        3.17      1.02 o 
  -1   8   3        2.03       -1.08      1.08 o 
   0   8   3       63.36       69.98      2.81 o 
   1   8   3     1784.18     1969.82     13.24 o 
   2   8   3      119.36      120.30      2.55 o 
   3   8   3       24.64       29.84      1.45 o 
   4   8   3       17.92       13.25      1.39 o 
   5   8   3       64.82       68.64      3.06 o 
   6   8   3       64.05       68.97      4.29 o 
   7   8   3      126.12      126.00      6.11 o 
   8   8   3        3.66        3.32      2.41 o 
  -9   9   3        1.19        7.32      3.13 o 
  -8   9   3        1.72        2.06      2.57 o 
  -7   9   3        3.92        8.38      2.48 o 
  -6   9   3      725.53      683.92     10.26 o 
  -5   9   3       13.79       17.33      3.30 o 
  -4   9   3       39.20       46.12      2.38 o 
  -3   9   3      184.76      176.25      3.81 o 
  -2   9   3     1208.78     1224.63      9.84 o 
  -1   9   3      482.38      418.69      5.61 o 
   0   9   3      314.23      292.76      4.19 o 
   1   9   3     1285.01     1310.76      9.29 o 
   2   9   3       31.93       42.12      1.73 o 
   3   9   3        6.25        9.65      1.22 o 
   4   9   3      100.77       99.28      2.70 o 
   5   9   3       59.76       59.66      4.91 o 
   6   9   3        5.72        4.48      2.54 o 
   7   9   3        1.50        1.04      1.98 o 
   8   9   3       17.36       12.43      2.85 o 
  -9  10   3       12.30       16.13      4.59 o 
  -8  10   3      100.69       93.27      5.10 o 
  -7  10   3      127.85      130.95      6.74 o 
  -6  10   3       14.68       11.42      2.40 o 
  -5  10   3       19.13       14.92      2.13 o 
  -4  10   3        8.37        5.52      1.87 o 
  -3  10   3     2002.31     2001.13     17.46 o 
  -2  10   3       34.98       27.15      1.50 o 
  -1  10   3       81.31       83.70      2.51 o 
   0  10   3      725.02      778.58      8.06 o 
   1  10   3     5477.54     5607.09     32.63 o 
   2  10   3        0.18        1.56      0.92 o 
   3  10   3        4.54        4.80      1.27 o 
   4  10   3       54.81       54.03      2.23 o 
   5  10   3      106.95       98.35      3.49 o 
   6  10   3        5.78        3.84      3.05 o 
   7  10   3       15.94       18.84      2.57 o 
   8  10   3        4.84        2.82      2.50 o 
  -9  11   3        0.02       -3.41      4.06 o 
  -8  11   3       10.97       13.86      4.73 o 
  -7  11   3        0.48        1.36      2.40 o 
  -6  11   3      111.92      113.52      4.07 o 
  -5  11   3        4.30        2.37      1.72 o 
  -4  11   3        1.65        1.32      1.39 o 
  -3  11   3      705.88      706.09      8.67 o 
  -2  11   3       22.93       33.74      1.64 o 
  -1  11   3       34.07       34.82      1.80 o 
   0  11   3        3.66        6.41      1.27 o 
   1  11   3     5763.03     5907.96     38.36 o 
   2  11   3      167.07      175.02      2.87 o 
   3  11   3        4.41        3.36      1.32 o 
   4  11   3       35.24       33.11      1.99 o 
   5  11   3        3.07        4.88      1.87 o 
   6  11   3       13.96       14.32      2.80 o 
   7  11   3        4.56        5.21      2.84 o 
   8  11   3        0.04        3.17      3.17 o 
  -9  12   3       17.53       20.95      6.65 o 
  -8  12   3        3.27        0.40      4.01 o 
  -7  12   3      155.36      144.58     15.11 o 
  -6  12   3      162.54      172.26      6.07 o 
  -5  12   3       85.70       84.28      4.49 o 
  -4  12   3       10.56        9.43      1.95 o 
  -3  12   3      252.04      266.60      4.89 o 
  -2  12   3      362.74      372.62      6.24 o 
  -1  12   3      247.53      242.58      3.93 o 
   0  12   3      223.76      207.33      3.56 o 
   1  12   3       94.27       93.62      2.64 o 
   2  12   3       65.86       71.32      2.21 o 
   3  12   3      155.77      165.44      3.80 o 
   4  12   3      144.68      159.93      3.69 o 
   5  12   3       34.66       34.21      2.69 o 
   6  12   3        0.28       -0.42      2.30 o 
   7  12   3       10.53        8.28      2.41 o 
   8  12   3       14.29       13.30      3.13 o 
  -9  13   3       12.37        7.37      6.43 o 
  -8  13   3       60.71       54.17      7.22 o 
  -7  13   3      434.59      429.76     33.99 o 
  -6  13   3       20.23       15.96      4.40 o 
  -5  13   3        4.64        3.35      2.61 o 
  -4  13   3       24.21       30.45      3.06 o 
  -3  13   3      503.73      489.67      7.46 o 
  -2  13   3       71.57       73.06      3.74 o 
  -1  13   3       12.63        9.23      1.53 o 
   0  13   3       19.52       24.69      1.88 o 
   1  13   3      170.72      190.58      3.66 o 
   2  13   3      126.51      128.99      3.13 o 
   3  13   3        4.04        3.07      1.63 o 
   4  13   3        6.95        9.88      2.76 o 
   5  13   3        7.51        5.79      2.00 o 
   6  13   3        4.37        4.18      2.64 o 
   7  13   3        5.46        3.86      3.24 o 
   8  13   3        3.81        5.83      2.81 o 
  -9  14   3        3.58       -1.60      4.69 o 
  -8  14   3       43.55       42.72      6.84 o 
  -7  14   3      240.58      226.71     11.06 o 
  -6  14   3      168.37      166.99     10.04 o 
  -5  14   3       16.28       11.09      3.16 o 
  -4  14   3        5.28       10.47      2.56 o 
  -3  14   3       25.12       27.76      3.53 o 
  -2  14   3        8.87        5.06      1.76 o 
  -1  14   3      129.19      141.46      3.37 o 
   0  14   3        3.67        0.69      1.36 o 
   1  14   3      268.46      278.86      4.83 o 
   2  14   3        0.02       -1.14      1.42 o 
   3  14   3      180.89      202.78      5.17 o 
   4  14   3       28.45       35.70      2.90 o 
   5  14   3       12.78       15.72      3.29 o 
   6  14   3       30.70       28.93      3.52 o 
   7  14   3      162.33      175.69      5.41 o 
   8  14   3        0.38        4.03      2.93 o 
  -9  15   3        0.48       -3.20      7.81 o 
  -8  15   3       43.52       35.63      6.54 o 
  -7  15   3      490.70      520.53     16.67 o 
  -6  15   3       65.79       71.08      9.86 o 
  -5  15   3       93.90       88.67      5.52 o 
  -4  15   3        4.06        3.00      2.38 o 
  -3  15   3       16.82       18.25      2.38 o 
  -2  15   3       10.37       13.61      2.06 o 
  -1  15   3       13.65       12.26      1.83 o 
   0  15   3      196.60      196.81      4.09 o 
   1  15   3       59.17       62.47      2.89 o 
   2  15   3       51.04       55.70      3.08 o 
   3  15   3      227.68      225.76      5.57 o 
   4  15   3      154.71      152.58      4.89 o 
   5  15   3       67.51       65.07      3.90 o 
   6  15   3       16.68       18.77      3.51 o 
   7  15   3       54.67       48.58      5.67 o 
   8  15   3        2.36        6.07      4.30 o 
  -8  16   3        0.90        5.50      5.08 o 
  -7  16   3      100.16      103.12     14.48 o 
  -6  16   3      135.66      145.64      6.95 o 
  -5  16   3      107.61      108.95      6.09 o 
  -4  16   3       15.20       15.16      2.90 o 
  -3  16   3      165.75      179.64      5.58 o 
  -2  16   3       17.97       18.78      2.26 o 
  -1  16   3        3.04        3.44      1.78 o 
   0  16   3        8.06        9.02      2.08 o 
   1  16   3        1.53        3.84      1.68 o 
   2  16   3        2.34        1.51      2.09 o 
   3  16   3      972.64      930.77     12.61 o 
   4  16   3        0.44        0.03      2.14 o 
   5  16   3        2.91        1.40      2.73 o 
   6  16   3        8.80        5.86      3.12 o 
   7  16   3        1.58        1.19      2.52 o 
  -8  17   3      183.88      206.11     15.86 o 
  -7  17   3       39.40       47.81      6.91 o 
  -6  17   3        7.20        4.64      3.38 o 
  -5  17   3       15.04       14.13      4.38 o 
  -4  17   3        0.94        0.85      2.27 o 
  -3  17   3       22.43       28.15      3.42 o 
  -2  17   3        2.52        3.91      1.91 o 
  -1  17   3        5.00        6.37      2.12 o 
   0  17   3        4.80        2.04      1.94 o 
   1  17   3      181.57      179.37      4.95 o 
   2  17   3       64.98       63.21      3.76 o 
   3  17   3       87.81       90.94      5.78 o 
   4  17   3       84.66       86.75      4.29 o 
   5  17   3        3.65        1.85      3.29 o 
   6  17   3       11.03       10.06      4.10 o 
   7  17   3       36.04       29.24      3.55 o 
  -8  18   3       59.11       53.98      7.66 o 
  -7  18   3        0.31        1.73      4.69 o 
  -6  18   3       25.70       25.50      6.06 o 
  -5  18   3        0.62        2.54      3.18 o 
  -4  18   3       13.15       11.99      2.89 o 
  -3  18   3       56.12       57.31      3.59 o 
  -2  18   3      114.71      111.48      4.38 o 
  -1  18   3       37.55       41.46      3.12 o 
   0  18   3       17.24       20.42      2.85 o 
   1  18   3        3.82        4.40      2.09 o 
   2  18   3       89.89       89.93      4.87 o 
   3  18   3      390.06      402.80      7.65 o 
   4  18   3       39.30       38.72      6.44 o 
   5  18   3       12.42        5.51      2.80 o 
   6  18   3       37.62       38.32      5.51 o 
   7  18   3        3.04        6.03      2.95 o 
  -8  19   3        9.93       14.58      5.71 o 
  -7  19   3      105.07       97.09      8.60 o 
  -6  19   3       71.44       77.30      6.11 o 
  -5  19   3        1.82       -0.45      3.00 o 
  -4  19   3      178.91      175.62      6.93 o 
  -3  19   3      141.18      143.41      5.52 o 
  -2  19   3       35.37       33.94      4.64 o 
  -1  19   3       42.04       37.25      3.22 o 
   0  19   3       26.52       33.51      3.33 o 
   1  19   3        3.40        5.89      2.38 o 
   2  19   3      147.43      144.42      5.86 o 
   3  19   3       15.18        9.52      3.39 o 
   4  19   3       29.48       39.14      9.54 o 
   5  19   3       32.01       35.98      5.14 o 
   6  19   3       39.80       58.35      6.74 o 
   7  19   3       24.73       23.11      4.00 o 
  -7  20   3        0.37        5.25      4.96 o 
  -6  20   3        0.68       -1.76      3.61 o 
  -5  20   3        1.18        0.51      3.16 o 
  -4  20   3      189.38      180.86      6.51 o 
  -3  20   3        0.05        0.62      2.46 o 
  -2  20   3       13.30       14.70      2.91 o 
  -1  20   3      253.75      232.00      9.28 o 
   0  20   3        0.14        0.06      2.16 o 
   1  20   3       98.01       97.66      6.38 o 
   2  20   3      123.17      127.23      6.55 o 
   3  20   3       14.18       18.72      4.51 o 
   4  20   3       28.34       26.50      6.29 o 
   5  20   3        4.82       19.43      6.00 o 
   6  20   3        0.09        1.85      5.38 o 
  -7  21   3        0.79        3.10      4.84 o 
  -6  21   3        3.76        3.74      3.89 o 
  -5  21   3       10.74       12.42      3.67 o 
  -4  21   3      274.13      255.59      7.67 o 
  -3  21   3       14.40       20.61      3.40 o 
  -2  21   3       37.30       38.19      3.86 o 
  -1  21   3       13.33        9.13      2.93 o 
   0  21   3        4.32        2.92      2.52 o 
   1  21   3       19.13       28.49      7.37 o 
   2  21   3      224.87      218.08      9.68 o 
   3  21   3       12.75       15.90      8.48 o 
   4  21   3        4.51        5.59      5.42 o 
   5  21   3       71.98       70.91      8.67 o 
   6  21   3        8.75       27.48      6.66 o 
  -7  22   3       66.28       76.83      8.63 o 
  -6  22   3        5.77        0.46      4.17 o 
  -5  22   3       12.55       11.19      3.92 o 
  -4  22   3      125.98      130.30      6.66 o 
  -3  22   3      280.51      291.98      8.14 o 
  -2  22   3       29.51       29.52      3.78 o 
  -1  22   3        7.02        1.36      2.67 o 
   0  22   3        0.09        1.74      3.13 o 
   1  22   3       18.38       10.70      6.39 o 
   2  22   3      151.47      128.88      8.26 o 
   3  22   3        3.05        4.59      3.86 o 
   4  22   3        1.84        6.12      5.75 o 
   5  22   3        8.43        7.68      5.71 o 
   6  22   3       11.64        3.25      5.71 o 
  -6  23   3       31.35       29.59      4.82 o 
  -5  23   3        8.22        8.34      4.01 o 
  -4  23   3       17.38       16.64      7.19 o 
  -3  23   3      111.78      122.08      6.00 o 
  -2  23   3       66.22       69.51      4.93 o 
  -1  23   3       13.92       18.98      3.48 o 
   0  23   3       40.43       31.00      4.10 o 
   1  23   3       58.61       58.26      6.78 o 
   2  23   3        3.66        1.60      3.91 o 
   3  23   3       10.87       15.89      4.66 o 
   4  23   3       14.88        4.77      6.16 o 
   5  23   3       13.61       14.54      6.86 o 
  -6  24   3       33.46       32.06      5.21 o 
  -5  24   3        1.36        4.63      3.76 o 
  -4  24   3        0.96        0.30      3.76 o 
  -3  24   3       76.60       78.04      5.38 o 
  -2  24   3      448.56      472.82     10.61 o 
  -1  24   3       78.79       87.56      5.91 o 
   0  24   3       19.12       14.65      4.72 o 
   1  24   3       26.50       25.20     12.43 o 
   2  24   3        6.57       -1.51      4.02 o 
   3  24   3        3.09        3.71      4.21 o 
   4  24   3       10.04       13.10      6.70 o 
   5  24   3       40.59       52.09      8.87 o 
  -6  25   3        0.83       -1.40      6.90 o 
  -5  25   3        7.89        8.09      4.37 o 
  -4  25   3        5.36        4.56      5.46 o 
  -3  25   3        5.21        7.90      3.55 o 
  -2  25   3      975.62     1048.98     28.35 o 
  -1  25   3       16.70       11.57      3.61 o 
   0  25   3       16.78       13.81      4.71 o 
   1  25   3        0.89        1.52      4.54 o 
   2  25   3       35.20       37.27      6.20 o 
   3  25   3        3.36        2.80      4.28 o 
   4  25   3       11.58       15.28      7.64 o 
   5  25   3        1.30        3.29      6.74 o 
  -5  26   3        5.16       12.29      4.31 o 
  -4  26   3       39.85       40.67      6.36 o 
  -3  26   3      141.54      168.30     11.27 o 
  -2  26   3       24.21       20.83      4.09 o 
  -1  26   3       17.33       20.82      3.99 o 
   0  26   3        0.81        3.11      4.42 o 
   1  26   3        6.47        5.99      5.10 o 
   2  26   3        4.05        1.40      4.81 o 
   3  26   3        5.01        5.57      5.01 o 
   4  26   3        2.32       -1.27      6.49 o 
  -5  27   3        0.15        0.66      4.23 o 
  -4  27   3       25.82       16.95      7.92 o 
  -3  27   3       67.83       58.10      6.62 o 
  -2  27   3      194.98      194.08      7.94 o 
  -1  27   3       44.43       44.57      4.99 o 
   0  27   3        3.80       -3.74      4.61 o 
   1  27   3        0.33       -2.23      4.74 o 
   2  27   3        0.23        2.19      7.95 o 
   3  27   3        8.96       19.31      7.60 o 
   4  27   3       23.68       18.12      8.01 o 
  -4  28   3       21.04       23.43      5.48 o 
  -3  28   3        0.71        0.08      4.38 o 
  -2  28   3       93.93       89.84      6.38 o 
  -1  28   3        0.23        5.21      5.14 o 
   0  28   3        2.62       -1.85      4.76 o 
   1  28   3        8.40       13.81      6.40 o 
   2  28   3       50.93       43.79      7.22 o 
   3  28   3        1.66        1.81      6.70 o 
  -3  29   3        0.01        2.61      4.38 o 
  -2  29   3       14.18       16.82      4.52 o 
  -1  29   3       12.70       13.63      5.87 o 
   0  29   3        0.00       -5.49      5.49 o 
   1  29   3        0.85       16.31      6.68 o 
   2  29   3       33.77       20.68      7.99 o 
  -2  30   3        1.78        6.37      5.45 o 
  -1  30   3        0.54       11.01      5.97 o 
   0  30   3        0.02       -5.19      5.19 o 
   1  30   3        1.23        6.18      6.34 o 
 -10   0   4      101.27      137.22     17.70 o 
  -8   0   4        4.01       11.47      3.84 o 
  -6   0   4      162.04      166.06      6.75 o 
  -4   0   4      250.59      265.71      5.25 o 
  -2   0   4      481.95      387.44      5.60 o 
   0   0   4     2671.42     2689.91     32.22 o 
   2   0   4       54.31       65.93      5.25 o 
   4   0   4        3.01        1.33      1.84 o 
   6   0   4      131.16      129.97      6.00 o 
   8   0   4       33.40       28.37      4.69 o 
 -10   1   4       13.87       15.05      3.75 o 
  -9   1   4       16.55       20.66      3.70 o 
  -8   1   4       52.56       64.69      4.95 o 
  -7   1   4      127.19      116.94      4.66 o 
  -6   1   4       20.63       20.26      2.45 o 
  -5   1   4      397.25      401.81      4.45 o 
  -4   1   4       37.77       41.09      1.51 o 
  -3   1   4       31.08       24.63      1.21 o 
  -2   1   4      651.37      626.24      5.91 o 
  -1   1   4     1197.22     1233.01     11.64 o 
   0   1   4       22.67       24.07      1.93 o 
   1   1   4      137.72      125.18      2.56 o 
   2   1   4      155.97      170.37      3.34 o 
   3   1   4     1597.78     1679.82     15.17 o 
   4   1   4       38.03       37.22      1.74 o 
   5   1   4      144.19      156.31      4.56 o 
   6   1   4        4.50        2.33      1.82 o 
   7   1   4       95.92       88.11      4.06 o 
   8   1   4       15.02       22.40      3.07 o 
 -10   2   4       77.87       85.04      6.89 o 
  -9   2   4       27.68       18.39      4.65 o 
  -8   2   4        2.01       -0.18      2.42 o 
  -7   2   4       26.77       23.72      2.95 o 
  -6   2   4        9.29       15.11      2.25 o 
  -5   2   4       41.76       40.29      1.63 o 
  -4   2   4      161.21      166.82      2.52 o 
  -3   2   4       42.88       49.14      1.74 o 
  -2   2   4      240.77      230.36      2.79 o 
  -1   2   4     2551.86     2534.96     19.75 o 
   0   2   4      168.36      180.27      3.84 o 
   1   2   4       88.92       87.62      2.17 o 
   2   2   4     1405.25     1529.51     12.36 o 
   3   2   4      126.50      145.96      2.54 o 
   4   2   4        7.07        8.47      1.37 o 
   5   2   4       15.67       18.53      2.24 o 
   6   2   4        1.19        0.98      1.82 o 
   7   2   4       20.99       17.36      2.59 o 
   8   2   4       15.33       15.46      2.90 o 
 -10   3   4       14.10       10.68      3.69 o 
  -9   3   4        2.07        0.79      2.84 o 
  -8   3   4        5.09        6.17      2.63 o 
  -7   3   4        2.19       -0.69      1.97 o 
  -6   3   4      112.34      111.37      4.16 o 
  -5   3   4      272.79      244.97      4.66 o 
  -4   3   4      313.29      328.89      3.58 o 
  -3   3   4      212.87      217.74      3.57 o 
  -2   3   4     1369.97     1330.53      9.45 o 
  -1   3   4      240.25      251.86      3.56 o 
   0   3   4     1188.34     1067.49     11.72 o 
   1   3   4      236.21      246.02      3.44 o 
   2   3   4      937.98      984.00      8.75 o 
   3   3   4      368.18      368.08      4.65 o 
   4   3   4        4.07        6.16      1.28 o 
   5   3   4       33.90       23.77      2.20 o 
   6   3   4       48.62       51.56      3.73 o 
   7   3   4      138.45      136.50      4.77 o 
   8   3   4       15.64       14.96      3.25 o 
 -10   4   4        9.66        6.33      3.85 o 
  -9   4   4        8.44        5.07      3.16 o 
  -8   4   4       33.77       27.98      3.42 o 
  -7   4   4        1.96        1.86      2.15 o 
  -6   4   4      101.00      109.65      3.53 o 
  -5   4   4      390.04      380.23      4.92 o 
  -4   4   4        3.42        4.23      0.94 o 
  -3   4   4       48.81       54.80      1.84 o 
  -2   4   4     1841.12     1846.60     12.93 o 
  -1   4   4        0.22        1.22      1.05 o 
   0   4   4       10.97       14.63      1.42 o 
   1   4   4     2974.80     3097.04     24.14 o 
   2   4   4       20.54       22.44      1.69 o 
   3   4   4       12.58       14.83      1.32 o 
   4   4   4        0.50        0.53      1.11 o 
   5   4   4      121.04      114.12      3.72 o 
   6   4   4       23.94       22.76      3.06 o 
   7   4   4      274.52      281.70      6.40 o 
   8   4   4       27.09       32.22      3.48 o 
 -10   5   4        2.88        5.20      3.89 o 
  -9   5   4       33.97       33.13      4.02 o 
  -8   5   4        0.54        2.60      2.50 o 
  -7   5   4      524.44      459.58      9.14 o 
  -6   5   4      477.15      437.25      6.76 o 
  -5   5   4       32.96       30.14      1.74 o 
  -4   5   4        5.30       11.49      1.14 o 
  -3   5   4       49.46       61.83      1.97 o 
  -2   5   4     3487.29     3548.00     22.69 o 
  -1   5   4     1189.27     1200.58      9.58 o 
   0   5   4      804.03      738.95      7.54 o 
   1   5   4      336.11      405.30      4.79 o 
   2   5   4       87.85       94.20      3.40 o 
   3   5   4      136.05      128.95      4.09 o 
   4   5   4       10.63        9.90      1.77 o 
   5   5   4       87.67       81.79      3.33 o 
   6   5   4       12.08       10.78      2.70 o 
   7   5   4      445.66      425.08      7.79 o 
   8   5   4        4.09        5.73      2.56 o 
 -10   6   4       31.86       39.83      6.14 o 
  -9   6   4        2.75        7.55      3.21 o 
  -8   6   4        0.00        3.04      2.58 o 
  -7   6   4       36.55       32.26      3.76 o 
  -6   6   4        6.67        5.52      1.75 o 
  -5   6   4       53.51       51.62      2.35 o 
  -4   6   4       14.76       17.41      1.37 o 
  -3   6   4       46.76       57.28      2.14 o 
  -2   6   4     2373.94     2414.03     15.48 o 
  -1   6   4      124.67      139.51      2.59 o 
   0   6   4      366.65      392.33      4.66 o 
   1   6   4      326.42      355.27      4.15 o 
   2   6   4      293.29      305.44      5.10 o 
   3   6   4       71.24       71.29      2.88 o 
   4   6   4        0.52        1.60      1.04 o 
   5   6   4       29.84       32.93      2.10 o 
   6   6   4      210.41      214.01      8.45 o 
   7   6   4      529.47      524.33      9.14 o 
   8   6   4        6.20        0.88      2.81 o 
 -10   7   4       46.36       53.82     12.90 o 
  -9   7   4        1.38        5.56      3.57 o 
  -8   7   4       20.58       25.20      3.45 o 
  -7   7   4      126.87      132.25      5.06 o 
  -6   7   4      448.85      429.30      6.91 o 
  -5   7   4      108.33      111.82      3.07 o 
  -4   7   4      723.13      681.52      7.05 o 
  -3   7   4      997.41     1095.17      9.56 o 
  -2   7   4        9.47       10.05      1.07 o 
  -1   7   4       14.00       19.83      2.23 o 
   0   7   4       27.17       25.12      1.41 o 
   1   7   4      160.59      145.38      2.54 o 
   2   7   4      868.09      836.93      9.76 o 
   3   7   4       12.27       13.94      1.89 o 
   4   7   4       14.53       10.46      2.50 o 
   5   7   4      129.53      134.30      3.67 o 
   6   7   4       32.38       34.70      5.75 o 
   7   7   4      402.17      392.96      8.79 o 
   8   7   4       24.22       21.47      4.31 o 
  -9   8   4       14.07       17.02      5.10 o 
  -8   8   4        8.06       11.82      3.34 o 
  -7   8   4       45.67       48.47      4.62 o 
  -6   8   4     1512.02     1526.84     16.56 o 
  -5   8   4      167.35      168.66      3.58 o 
  -4   8   4      194.10      202.56      3.85 o 
  -3   8   4       30.60       34.53      1.79 o 
  -2   8   4      888.62      932.94      9.58 o 
  -1   8   4      195.97      211.45      4.98 o 
   0   8   4       54.76       60.83      2.97 o 
   1   8   4       62.49       71.13      1.87 o 
   2   8   4       15.96       20.91      2.00 o 
   3   8   4       14.75       18.60      2.06 o 
   4   8   4       16.45       14.33      2.19 o 
   5   8   4       24.33       25.50      3.20 o 
   6   8   4      101.43      107.54      4.84 o 
   7   8   4        8.55        7.77      2.89 o 
   8   8   4        8.31        6.22      2.68 o 
  -9   9   4       16.00       16.26      5.32 o 
  -8   9   4        2.67        7.93      3.89 o 
  -7   9   4       15.93       12.69      3.19 o 
  -6   9   4      355.93      404.13      8.28 o 
  -5   9   4      161.60      150.16      3.70 o 
  -4   9   4        4.04        2.09      1.30 o 
  -3   9   4      493.13      505.58      5.86 o 
  -2   9   4      364.72      346.78      4.95 o 
  -1   9   4       32.31       35.46      1.89 o 
   0   9   4      180.80      156.73      2.67 o 
   1   9   4      414.73      417.00      4.12 o 
   2   9   4      285.88      280.45      3.93 o 
   3   9   4       13.15       12.01      2.00 o 
   4   9   4       49.70       49.97      3.07 o 
   5   9   4        4.31        5.17      1.38 o 
   6   9   4        7.09        4.84      2.45 o 
   7   9   4        3.59        5.39      2.98 o 
   8   9   4       49.79       49.22      3.73 o 
  -9  10   4       10.79       18.42      5.34 o 
  -8  10   4       10.85       19.02      6.14 o 
  -7  10   4      232.28      216.82     10.60 o 
  -6  10   4      908.42      902.67     14.66 o 
  -5  10   4      259.26      258.03      6.20 o 
  -4  10   4      127.93      128.08      3.71 o 
  -3  10   4       56.95       55.74      2.06 o 
  -2  10   4      470.07      465.68      5.63 o 
  -1  10   4      770.63      793.95      8.24 o 
   0  10   4       67.17       81.94      2.05 o 
   1  10   4       49.19       40.84      1.61 o 
   2  10   4       11.44       12.87      1.36 o 
   3  10   4        2.31        2.07      1.83 o 
   4  10   4       86.37       88.51      3.88 o 
   5  10   4        4.24        7.03      2.65 o 
   6  10   4        0.11        1.56      2.35 o 
   7  10   4       17.97       21.29      4.29 o 
   8  10   4       15.43       20.94      2.97 o 
  -9  11   4      126.09      137.86     10.67 o 
  -8  11   4       44.01       46.06      9.16 o 
  -7  11   4       64.37       59.39     14.93 o 
  -6  11   4      157.27      151.60      6.60 o 
  -5  11   4       96.89       87.69      4.05 o 
  -4  11   4      199.28      221.90      5.61 o 
  -3  11   4       49.74       51.68      2.28 o 
  -2  11   4      370.58      381.08      5.15 o 
  -1  11   4      139.31      152.89      3.52 o 
   0  11   4       30.34       26.51      1.57 o 
   1  11   4      713.36      728.53      6.72 o 
   2  11   4      106.36      117.88      2.92 o 
   3  11   4       54.74       61.55      3.71 o 
   4  11   4        3.25        3.40      2.19 o 
   5  11   4        1.92        2.62      1.87 o 
   6  11   4       10.06       13.34      2.60 o 
   7  11   4       10.85        1.88      2.75 o 
   8  11   4       18.93       19.88      3.04 o 
  -9  12   4        7.64        1.73      5.18 o 
  -8  12   4        5.78        6.96      5.17 o 
  -7  12   4       11.63        8.14      7.31 o 
  -6  12   4        3.43        6.58      3.07 o 
  -5  12   4      240.29      232.05      8.73 o 
  -4  12   4       74.70       74.85      3.78 o 
  -3  12   4       10.58        9.66      1.79 o 
  -2  12   4     1626.86     1695.53     13.87 o 
  -1  12   4        2.11        2.56      1.27 o 
   0  12   4       30.14       34.15      1.94 o 
   1  12   4      113.77      113.88      2.84 o 
   2  12   4       13.97        9.93      1.60 o 
   3  12   4      220.99      209.43      3.93 o 
   4  12   4       62.59       55.82      3.48 o 
   5  12   4       94.43       97.33      5.71 o 
   6  12   4       10.74       13.54      3.67 o 
   7  12   4       91.31      106.13      5.17 o 
   8  12   4        2.38        2.16      2.47 o 
  -9  13   4        1.47        1.63      5.41 o 
  -8  13   4       52.64       54.35      7.45 o 
  -7  13   4        7.27        4.61      4.09 o 
  -6  13   4        0.64       -1.26      2.81 o 
  -5  13   4        8.99        2.89      2.73 o 
  -4  13   4       77.40       83.98      4.03 o 
  -3  13   4       17.05       19.27      2.34 o 
  -2  13   4      325.18      339.54      5.33 o 
  -1  13   4       17.39       17.09      1.80 o 
   0  13   4      137.14      135.69      3.19 o 
   1  13   4      145.51      150.10      3.48 o 
   2  13   4       19.54       22.51      1.75 o 
   3  13   4       53.31       51.52      2.38 o 
   4  13   4        0.34        1.56      1.42 o 
   5  13   4       43.20       36.76      3.92 o 
   6  13   4        8.71        7.62      3.17 o 
   7  13   4        5.28       10.09      4.40 o 
  -9  14   4       85.77       84.18     18.40 o 
  -8  14   4       73.68       79.10      8.49 o 
  -7  14   4        0.43        4.84      4.44 o 
  -6  14   4      124.33      129.47      6.72 o 
  -5  14   4       14.12       10.00      3.19 o 
  -4  14   4       18.51       19.45      2.64 o 
  -3  14   4        5.56        6.35      2.00 o 
  -2  14   4       12.18       14.70      2.41 o 
  -1  14   4      168.00      163.37      4.39 o 
   0  14   4      626.75      600.72      7.19 o 
   1  14   4        1.93        1.18      1.71 o 
   2  14   4      317.60      336.39      5.62 o 
   3  14   4       87.48       82.04      3.13 o 
   4  14   4        0.96        3.63      2.42 o 
   5  14   4       21.03       17.83      2.53 o 
   6  14   4       74.26       75.48      5.44 o 
   7  14   4       28.55       28.23      5.47 o 
  -8  15   4       72.06       61.94      7.93 o 
  -7  15   4      184.21      190.80     21.44 o 
  -6  15   4       14.42       11.35      4.36 o 
  -5  15   4      182.57      171.51      8.01 o 
  -4  15   4        2.29        2.78      2.06 o 
  -3  15   4        5.87        1.57      2.01 o 
  -2  15   4       14.84       17.20      2.05 o 
  -1  15   4       13.19       17.59      2.23 o 
   0  15   4       21.12       18.32      2.72 o 
   1  15   4        2.21        1.89      1.86 o 
   2  15   4     2346.16     2263.58     27.17 o 
   3  15   4      816.73      757.21     10.52 o 
   4  15   4       25.57       20.03      2.38 o 
   5  15   4       29.55       39.76      5.05 o 
   6  15   4      111.13      126.81      5.25 o 
   7  15   4        0.21        0.41      4.43 o 
  -8  16   4       45.30       36.90      8.85 o 
  -7  16   4       63.06       53.43      7.17 o 
  -6  16   4       15.73       15.78      4.03 o 
  -5  16   4      116.98      124.62      6.72 o 
  -4  16   4       86.68       88.44      4.21 o 
  -3  16   4        1.95        3.56      1.96 o 
  -2  16   4      156.17      155.44      4.78 o 
  -1  16   4       82.02       92.09      3.82 o 
   0  16   4       69.95       64.98      3.19 o 
   1  16   4       75.37       79.80      3.97 o 
   2  16   4     1234.20     1262.77     15.69 o 
   3  16   4      250.17      227.75      5.79 o 
   4  16   4        0.18        1.56      2.04 o 
   5  16   4        0.02        1.09      2.51 o 
   6  16   4       21.26       28.84      3.42 o 
   7  16   4        7.97       13.23      5.15 o 
  -8  17   4        0.04        9.72      5.24 o 
  -7  17   4       71.20       65.07      7.83 o 
  -6  17   4      111.86      122.42      7.13 o 
  -5  17   4       54.77       56.86      7.66 o 
  -4  17   4        9.58        8.91      2.92 o 
  -3  17   4       12.29       11.74      2.55 o 
  -2  17   4       12.63        9.93      2.34 o 
  -1  17   4        2.39        2.02      1.76 o 
   0  17   4       14.28       14.03      2.37 o 
   1  17   4       11.12        4.90      2.84 o 
   2  17   4      191.53      211.70      7.91 o 
   3  17   4      183.22      171.86      7.39 o 
   4  17   4      120.79      111.97      4.30 o 
   5  17   4       22.32       28.92      3.24 o 
   6  17   4       11.35        3.77      4.04 o 
   7  17   4        0.16        3.99      4.95 o 
  -8  18   4       39.78       52.97     10.21 o 
  -7  18   4       14.15       20.27      6.82 o 
  -6  18   4       10.12        7.41      3.81 o 
  -5  18   4        0.14       -2.98      2.98 o 
  -4  18   4        2.71        9.28      2.76 o 
  -3  18   4        0.12        0.66      2.12 o 
  -2  18   4       18.80       23.68      2.89 o 
  -1  18   4      708.84      717.09     10.90 o 
   0  18   4       43.75       46.98      3.27 o 
   1  18   4        8.20        7.70      2.81 o 
   2  18   4      564.84      538.46      9.59 o 
   3  18   4       81.31       76.47      7.22 o 
   4  18   4        3.78        8.61      2.95 o 
   5  18   4       12.48        7.80      2.92 o 
   6  18   4       35.59       34.91      3.81 o 
   7  18   4        2.90        4.49      3.72 o 
  -8  19   4        6.24       12.43      6.00 o 
  -7  19   4        7.56       22.31      5.77 o 
  -6  19   4        0.90       -2.81      3.34 o 
  -5  19   4        0.19        0.14      2.98 o 
  -4  19   4       11.13        8.71      2.97 o 
  -3  19   4       21.55       28.91      3.19 o 
  -2  19   4      160.59      166.44      5.38 o 
  -1  19   4     1296.66     1367.17     20.04 o 
   0  19   4       59.61       54.59      4.87 o 
   1  19   4       82.03       91.51      5.07 o 
   2  19   4       10.18        7.88      2.84 o 
   3  19   4        1.57        8.03      5.84 o 
   4  19   4       11.43       10.79      3.11 o 
   5  19   4        0.46        0.01      3.10 o 
   6  19   4        0.88        6.65      3.44 o 
  -7  20   4        0.25        7.25      4.97 o 
  -6  20   4        3.43        7.15      3.81 o 
  -5  20   4        2.71        1.79      3.32 o 
  -4  20   4        6.74        3.03      2.88 o 
  -3  20   4        3.21       -0.07      2.54 o 
  -2  20   4      152.21      147.54      6.83 o 
  -1  20   4      475.75      482.96     14.17 o 
   0  20   4        4.16        0.46      2.89 o 
   1  20   4        4.40       -0.15      3.11 o 
   2  20   4       23.93       19.43      3.41 o 
   3  20   4        1.61        0.65      3.50 o 
   4  20   4       73.77       64.44      5.69 o 
   5  20   4       88.18       94.85      7.34 o 
   6  20   4      113.97      118.25      7.72 o 
  -7  21   4        0.17       10.22      7.10 o 
  -6  21   4       31.15       41.37      5.21 o 
  -5  21   4        0.09       -0.21      3.35 o 
  -4  21   4       53.81       54.05      4.55 o 
  -3  21   4      147.32      156.49      6.33 o 
  -2  21   4       43.45       49.52      3.96 o 
  -1  21   4       30.98       25.28      5.79 o 
   0  21   4       29.33       23.19      4.43 o 
   1  21   4       23.03       23.89      3.70 o 
   2  21   4        1.79        0.38      2.87 o 
   3  21   4       36.20       36.97      5.82 o 
   4  21   4       97.07       94.29      7.68 o 
   5  21   4       16.10        7.05      4.81 o 
   6  21   4        4.25       -0.33      4.81 o 
  -7  22   4      107.95      103.29      8.61 o 
  -6  22   4       19.46       24.31      4.82 o 
  -5  22   4       27.45       33.42      4.87 o 
  -4  22   4        7.19        3.85      3.22 o 
  -3  22   4        0.02       -2.71      2.71 o 
  -2  22   4      142.01      141.98      6.12 o 
  -1  22   4        0.00        3.89      2.24 o 
   0  22   4        4.99        8.95      3.80 o 
   1  22   4       16.60       14.73      5.30 o 
   2  22   4        8.48        4.92      3.62 o 
   3  22   4       15.72        2.42      4.93 o 
   4  22   4       25.67       11.30      6.37 o 
   5  22   4        4.86       -1.93      5.30 o 
  -6  23   4       21.91       27.38      5.10 o 
  -5  23   4        7.52       12.89      4.43 o 
  -4  23   4       33.58       38.04      4.50 o 
  -3  23   4       79.67       73.51      5.30 o 
  -2  23   4       54.91       52.77      4.57 o 
  -1  23   4       37.10       30.07      3.82 o 
   0  23   4       47.88       55.79      6.92 o 
   1  23   4       22.40       11.15      4.81 o 
   2  23   4       61.31       46.07     11.95 o 
   3  23   4        0.02        1.11      5.67 o 
   4  23   4       74.41       59.36      8.26 o 
   5  23   4        3.56        0.70      5.87 o 
  -6  24   4        1.73        2.88      4.30 o 
  -5  24   4        4.81        6.71      3.92 o 
  -4  24   4       43.57       44.62      4.87 o 
  -3  24   4       29.26       28.34      5.31 o 
  -2  24   4        7.28        4.72      3.35 o 
  -1  24   4        0.42       -4.06      4.07 o 
   0  24   4       33.69       12.23     10.21 o 
   1  24   4        4.68       -1.82      8.98 o 
   2  24   4        1.94        1.47      4.10 o 
   3  24   4       15.12        4.56      5.71 o 
   4  24   4       35.69       12.65      6.66 o 
   5  24   4        4.45       12.24      6.24 o 
  -6  25   4        6.51       -1.23      8.63 o 
  -5  25   4        9.66       11.47      7.03 o 
  -4  25   4       27.79       27.34      5.03 o 
  -3  25   4      640.17      633.11     13.09 o 
  -2  25   4        0.63       -1.99      3.84 o 
  -1  25   4        5.44        4.45      4.45 o 
   0  25   4        4.30       -2.62      4.80 o 
   1  25   4        2.80       -2.45      4.26 o 
   2  25   4        3.16        2.17      4.60 o 
   3  25   4       37.79       23.99      7.72 o 
   4  25   4       11.31        3.12      6.33 o 
  -5  26   4        0.34        0.21      5.97 o 
  -4  26   4       11.54        8.55      4.33 o 
  -3  26   4       22.75       14.73      4.08 o 
  -2  26   4       12.73       12.59      4.47 o 
  -1  26   4       20.62       20.45      5.52 o 
   0  26   4        7.46        3.62      5.23 o 
   1  26   4        1.44        6.35      5.28 o 
   2  26   4        0.98       -1.78      4.45 o 
   3  26   4       18.36       15.16      7.44 o 
   4  26   4        6.74       18.45      7.56 o 
  -4  27   4        5.02        0.27      4.28 o 
  -3  27   4      306.41      321.30     11.10 o 
  -2  27   4      192.62      188.38      9.10 o 
  -1  27   4       47.37       41.58      6.59 o 
   0  27   4       16.70       35.00     14.34 o 
   1  27   4        0.02       -1.60      5.15 o 
   2  27   4        5.22        5.62      6.74 o 
   3  27   4        0.05        3.78      6.74 o 
  -4  28   4       10.04       10.24      4.94 o 
  -3  28   4       13.77       11.96      4.37 o 
  -2  28   4        9.88        6.86      5.63 o 
  -1  28   4        4.84        1.00      5.15 o 
   0  28   4        2.02       -0.65      5.44 o 
   1  28   4        1.96        5.57      8.59 o 
   2  28   4        0.08       -3.76      4.99 o 
  -3  29   4        0.90        5.20      5.13 o 
  -2  29   4       28.96       29.33      7.28 o 
  -1  29   4        0.12        6.93      5.45 o 
   0  29   4       10.79       14.71      6.82 o 
   1  29   4       39.63       26.86      7.09 o 
  -1  30   4       24.56       24.84      6.44 o 
   0  30   4        1.46        3.16     10.80 o 
  -9   0   5        0.52        4.49      4.30 o 
  -7   0   5        7.83        3.29      4.42 o 
  -5   0   5     1970.33     1893.03     21.51 o 
  -3   0   5       45.61       55.10      3.33 o 
  -1   0   5    16249.09    16337.96    211.80 o 
   1   0   5      120.12      102.36      8.39 o 
   3   0   5      384.81      418.11      8.41 o 
   5   0   5      152.84      150.08      5.62 o 
   7   0   5        1.53        4.64      3.27 o 
 -10   1   5       69.27       71.45      5.52 o 
  -9   1   5       31.56       27.91      3.82 o 
  -8   1   5       13.87       16.32      3.03 o 
  -7   1   5        0.58        2.71      2.30 o 
  -6   1   5      129.89      124.43      3.81 o 
  -5   1   5      426.12      370.97      5.75 o 
  -4   1   5       78.32       72.03      2.15 o 
  -3   1   5     1183.25     1105.50      9.29 o 
  -2   1   5      255.21      262.21      3.28 o 
  -1   1   5       22.71       29.30      5.54 o 
   0   1   5        6.28        9.34      1.20 o 
   1   1   5       10.06        7.34      1.08 o 
   2   1   5     1963.30     2090.61     20.19 o 
   3   1   5      446.07      445.67      6.64 o 
   4   1   5        2.58        1.59      1.76 o 
   5   1   5       11.95        8.78      1.92 o 
   6   1   5       28.86       31.03      2.68 o 
   7   1   5        2.16       -0.55      2.18 o 
   8   1   5        0.05        0.66      2.40 o 
 -10   2   5        0.26        0.30      4.23 o 
  -9   2   5        5.27        8.76      3.16 o 
  -8   2   5       13.85       15.94      3.05 o 
  -7   2   5       68.52       63.38      3.89 o 
  -6   2   5       48.11       47.11      3.27 o 
  -5   2   5      221.10      201.31      3.88 o 
  -4   2   5      391.74      351.07      4.31 o 
  -3   2   5       54.74       48.31      2.24 o 
  -2   2   5     2464.80     2653.54     16.84 o 
  -1   2   5     1265.96     1214.78     12.25 o 
   0   2   5        0.21        1.58      1.08 o 
   1   2   5       40.77       38.67      1.70 o 
   2   2   5      910.41      958.33      8.36 o 
   3   2   5       20.81       18.79      1.35 o 
   4   2   5        0.31        0.75      1.21 o 
   5   2   5        1.96        4.31      1.91 o 
   6   2   5       44.21       38.78      2.82 o 
   7   2   5       31.50       31.47      3.84 o 
   8   2   5        2.56        2.84      2.48 o 
 -10   3   5        0.07        6.50      4.63 o 
  -9   3   5        2.56        4.62      3.11 o 
  -8   3   5       42.39       44.29      4.64 o 
  -7   3   5       67.47       76.44      4.11 o 
  -6   3   5        7.22        1.79      1.68 o 
  -5   3   5     1979.27     1906.94     13.49 o 
  -4   3   5      784.47      716.70      6.87 o 
  -3   3   5       28.90       33.36      1.71 o 
  -2   3   5      170.58      198.72      3.07 o 
  -1   3   5     2732.19     2894.87     24.75 o 
   0   3   5        3.15        2.03      1.09 o 
   1   3   5      281.24      277.19      5.03 o 
   2   3   5      108.12      110.01      2.51 o 
   3   3   5      530.57      574.02      6.65 o 
   4   3   5       56.07       60.59      2.17 o 
   5   3   5       98.38       96.87      4.52 o 
   6   3   5       99.09      102.72      4.58 o 
   7   3   5       20.78       25.50      2.87 o 
   8   3   5        9.15        5.68      3.22 o 
 -10   4   5       11.37        5.43      6.03 o 
  -9   4   5        8.64        4.26      3.55 o 
  -8   4   5        3.26        6.69      2.74 o 
  -7   4   5       99.03       87.53      4.39 o 
  -6   4   5       18.31       24.52      2.39 o 
  -5   4   5     1505.95     1503.41     11.83 o 
  -4   4   5       18.05       14.32      1.76 o 
  -3   4   5       37.48       42.70      1.76 o 
  -2   4   5       86.24       83.90      2.25 o 
  -1   4   5      379.82      382.01      5.25 o 
   0   4   5       18.72       22.07      1.85 o 
   1   4   5        1.58        2.46      1.14 o 
   2   4   5      314.38      303.57      4.68 o 
   3   4   5      284.98      300.99      4.37 o 
   4   4   5        5.80        5.68      1.40 o 
   5   4   5      109.55      100.86      3.95 o 
   6   4   5       32.67       30.25      3.32 o 
   7   4   5        6.51        7.11      2.24 o 
   8   4   5       24.17       32.07      3.34 o 
 -10   5   5        2.28        0.20      5.91 o 
  -9   5   5       16.90        7.29      4.58 o 
  -8   5   5       34.79       41.22      4.44 o 
  -7   5   5        1.76       -1.75      2.12 o 
  -6   5   5      563.23      567.43      8.12 o 
  -5   5   5       38.10       35.82      1.91 o 
  -4   5   5      181.56      173.01      3.04 o 
  -3   5   5      112.09      114.46      2.58 o 
  -2   5   5        2.96        1.60      1.06 o 
  -1   5   5       41.08       29.13      1.51 o 
   0   5   5     1912.96     1943.87     16.32 o 
   1   5   5      142.05      144.26      2.97 o 
   2   5   5      597.71      601.55      7.59 o 
   3   5   5       55.93       62.81      3.30 o 
   4   5   5       97.86      106.80      3.24 o 
   5   5   5       11.27       13.79      2.36 o 
   6   5   5      192.12      193.99      6.13 o 
   7   5   5        2.49        3.41      2.05 o 
   8   5   5        8.12        9.58      2.65 o 
 -10   6   5       48.98       43.31      9.20 o 
  -9   6   5       79.77       94.87     14.14 o 
  -8   6   5        3.24        2.39      4.10 o 
  -7   6   5        1.75        2.21      2.64 o 
  -6   6   5        2.90        5.50      2.44 o 
  -5   6   5      448.99      439.94      5.79 o 
  -4   6   5      252.41      248.33      3.64 o 
  -3   6   5      124.70      150.64      4.26 o 
  -2   6   5        9.08        7.22      1.45 o 
  -1   6   5      838.75      872.27      7.88 o 
   0   6   5       48.36       56.71      2.03 o 
   1   6   5       14.64       12.71      1.22 o 
   2   6   5       52.21       64.09      2.70 o 
   3   6   5        2.48        5.04      1.92 o 
   4   6   5      148.82      141.09      4.86 o 
   5   6   5       10.12        9.03      1.72 o 
   6   6   5      130.81      142.35      5.41 o 
   7   6   5       15.18       16.85      3.07 o 
   8   6   5       31.47       30.16      3.24 o 
  -9   7   5       61.56       70.13      7.84 o 
  -8   7   5       28.50       19.23      5.04 o 
  -7   7   5       27.66       29.23      4.64 o 
  -6   7   5        0.41       -2.13      2.13 o 
  -5   7   5        2.44        0.55      1.56 o 
  -4   7   5       15.82       18.76      1.69 o 
  -3   7   5        0.18        3.19      1.16 o 
  -2   7   5       36.27       29.92      1.69 o 
  -1   7   5       33.36       45.75      2.46 o 
   0   7   5      135.86      156.55      3.16 o 
   1   7   5       12.50        9.82      1.32 o 
   2   7   5       57.42       62.18      3.35 o 
   3   7   5       46.34       47.18      3.93 o 
   4   7   5      186.78      195.43      5.67 o 
   5   7   5        7.91        9.43      3.12 o 
   6   7   5        4.12        2.00      2.35 o 
   7   7   5       33.81       35.16      3.58 o 
   8   7   5       61.90       62.20      3.98 o 
  -9   8   5        3.63        5.58      4.78 o 
  -8   8   5        3.47        5.18      4.81 o 
  -7   8   5      551.78      546.90     21.67 o 
  -6   8   5       75.86       67.02      5.52 o 
  -5   8   5       13.60       10.93      2.02 o 
  -4   8   5        9.56        5.86      2.33 o 
  -3   8   5       22.53       25.95      2.02 o 
  -2   8   5      218.27      242.79      3.79 o 
  -1   8   5       33.25       28.60      1.82 o 
   0   8   5       42.70       40.53      1.75 o 
   1   8   5      406.77      401.66      4.78 o 
   2   8   5      347.90      381.31      6.44 o 
   3   8   5       21.35       20.53      2.27 o 
   4   8   5      164.92      147.80      5.16 o 
   5   8   5        1.77        1.97      2.91 o 
   6   8   5       54.96       40.25      4.50 o 
   7   8   5       39.38       49.94      4.15 o 
   8   8   5        8.38        9.83      3.80 o 
  -9   9   5       15.24       26.35      6.66 o 
  -8   9   5       51.00       53.54      7.47 o 
  -7   9   5      249.05      285.81      8.93 o 
  -6   9   5       64.52       69.60      5.14 o 
  -5   9   5      142.23      132.36      4.42 o 
  -4   9   5        0.33       -0.26      1.49 o 
  -3   9   5       36.53       36.39      1.98 o 
  -2   9   5      180.66      181.41      3.43 o 
  -1   9   5       51.79       62.14      2.13 o 
   0   9   5       31.63       42.64      1.59 o 
   1   9   5      377.81      396.82      5.11 o 
   2   9   5       92.15      101.89      3.63 o 
   3   9   5       18.23       12.96      2.16 o 
   4   9   5      137.16      134.69      4.54 o 
   5   9   5        7.56       12.60      3.76 o 
   6   9   5        1.63       -1.80      2.89 o 
   7   9   5      121.77      122.86      8.35 o 
   8   9   5      108.46       98.95      7.67 o 
  -9  10   5       16.71       23.30      6.75 o 
  -8  10   5      166.31      154.97     10.64 o 
  -7  10   5      379.81      379.64     12.58 o 
  -6  10   5     1403.50     1319.53     21.92 o 
  -5  10   5       70.03       77.18      3.67 o 
  -4  10   5        1.48        0.63      1.64 o 
  -3  10   5        7.59        4.48      1.31 o 
  -2  10   5       12.42       16.03      2.19 o 
  -1  10   5       17.00       13.74      1.86 o 
   0  10   5      614.72      628.73      5.95 o 
   1  10   5      568.65      566.67      6.52 o 
   2  10   5       78.01       77.68      2.35 o 
   3  10   5       83.19       70.73      3.52 o 
   4  10   5      376.10      342.88      7.04 o 
   5  10   5       12.12       12.52      3.11 o 
   6  10   5        0.64        0.81      3.61 o 
   7  10   5       38.14       30.48      6.20 o 
  -9  11   5       16.04       10.39      6.04 o 
  -8  11   5        0.12        1.51      4.47 o 
  -7  11   5       57.73       54.40      5.07 o 
  -6  11   5        4.85        1.91      3.17 o 
  -5  11   5        6.02        8.62      2.21 o 
  -4  11   5        1.17        1.87      1.99 o 
  -3  11   5      770.89      792.21      9.41 o 
  -2  11   5        6.82        1.46      1.54 o 
  -1  11   5        8.45        6.43      1.52 o 
   0  11   5       26.67       31.93      1.58 o 
   1  11   5        0.06        0.81      1.29 o 
   2  11   5       44.53       53.02      2.19 o 
   3  11   5       10.62        8.94      2.26 o 
   4  11   5      564.08      539.80      9.17 o 
   5  11   5        4.06        7.59      2.93 o 
   6  11   5        3.98        4.75      3.06 o 
   7  11   5      161.62      168.11     11.82 o 
  -9  12   5       70.80       82.28      9.45 o 
  -8  12   5        3.12        1.77      5.01 o 
  -7  12   5        4.06        3.27      3.30 o 
  -6  12   5      427.18      406.42     11.17 o 
  -5  12   5      146.88      132.09      5.02 o 
  -4  12   5       45.13       40.67      3.07 o 
  -3  12   5      292.97      289.12      5.13 o 
  -2  12   5      118.44      118.19      3.63 o 
  -1  12   5      122.65      111.41      3.34 o 
   0  12   5       25.82       21.63      2.33 o 
   1  12   5       13.12       13.96      1.76 o 
   2  12   5       37.84       36.64      2.05 o 
   3  12   5      316.36      278.15      6.42 o 
   4  12   5       41.73       40.98      3.35 o 
   5  12   5       53.41       51.34      4.97 o 
   6  12   5       17.51       18.05      3.64 o 
   7  12   5       45.06       52.85      5.82 o 
  -9  13   5       29.95       30.36      7.07 o 
  -8  13   5        3.66       -0.81      4.62 o 
  -7  13   5        2.21        5.09      4.43 o 
  -6  13   5       13.45       14.45      3.66 o 
  -5  13   5       41.48       42.03      3.57 o 
  -4  13   5        6.14        6.90      2.21 o 
  -3  13   5      143.07      141.99      4.08 o 
  -2  13   5      119.76      116.01      4.61 o 
  -1  13   5        7.32        8.40      1.86 o 
   0  13   5     1195.10     1207.10     13.44 o 
   1  13   5        0.09       -0.63      1.70 o 
   2  13   5       88.54       93.23      3.00 o 
   3  13   5      172.49      148.67      4.92 o 
   4  13   5        3.32        4.46      2.26 o 
   5  13   5       10.96       10.51      3.51 o 
   6  13   5        8.96        9.42      3.51 o 
   7  13   5       19.64       12.96      4.46 o 
  -9  14   5        2.96        3.88      6.92 o 
  -8  14   5       15.41       25.16      6.64 o 
  -7  14   5        2.06        3.05      3.66 o 
  -6  14   5       32.66       32.78      4.66 o 
  -5  14   5       47.70       45.11      4.20 o 
  -4  14   5        1.75        1.64      2.31 o 
  -3  14   5        3.19        3.61      1.82 o 
  -2  14   5      301.90      300.48      5.66 o 
  -1  14   5      116.15      106.54      3.74 o 
   0  14   5      802.64      788.58     14.29 o 
   1  14   5      124.26      123.34      4.31 o 
   2  14   5       57.18       66.77      3.33 o 
   3  14   5        1.55       -1.04      1.42 o 
   4  14   5        5.57        3.42      2.42 o 
   5  14   5        1.53        7.60      3.63 o 
   6  14   5       29.91       25.51      4.27 o 
   7  14   5       77.14       86.64      7.16 o 
  -8  15   5        7.99        5.61      5.31 o 
  -7  15   5        2.53       -1.28      3.32 o 
  -6  15   5        0.29        4.60      3.54 o 
  -5  15   5       12.17        6.40      2.85 o 
  -4  15   5        7.59        7.10      2.90 o 
  -3  15   5       69.12       76.42      4.96 o 
  -2  15   5       50.84       59.61      3.10 o 
  -1  15   5      137.75      140.69      4.31 o 
   0  15   5      191.83      202.94      6.58 o 
   1  15   5      297.61      299.79      7.36 o 
   2  15   5       54.57       55.66      3.80 o 
   3  15   5        0.32        0.40      1.78 o 
   4  15   5       11.42        2.93      2.52 o 
   5  15   5        7.33       11.94      3.92 o 
   6  15   5        0.38        5.84      3.85 o 
   7  15   5        2.40        7.04      4.58 o 
  -8  16   5       47.98       60.86      9.14 o 
  -7  16   5        6.87        2.31      3.76 o 
  -6  16   5       37.14       49.89      5.51 o 
  -5  16   5       28.10       26.76      3.65 o 
  -4  16   5       81.14       85.05      4.83 o 
  -3  16   5       79.67       80.75      4.10 o 
  -2  16   5        9.49        9.38      2.14 o 
  -1  16   5      335.03      344.51      6.79 o 
   0  16   5      139.34      134.27      5.05 o 
   1  16   5        0.49       -1.10      2.03 o 
   2  16   5        0.67        3.08      2.92 o 
   3  16   5       33.24       27.65      3.76 o 
   4  16   5        0.53        2.52      2.55 o 
   5  16   5        0.02       -3.43      3.43 o 
   6  16   5        0.02        0.01      3.77 o 
   7  16   5        2.48        2.77      5.16 o 
  -8  17   5       21.99       17.02      9.30 o 
  -7  17   5       30.46       39.71      5.45 o 
  -6  17   5       21.56       13.05      3.83 o 
  -5  17   5       30.49       36.26      3.98 o 
  -4  17   5       11.93       12.75      3.39 o 
  -3  17   5       58.79       49.16      3.58 o 
  -2  17   5       46.14       49.04      3.11 o 
  -1  17   5      312.66      326.19      6.79 o 
   0  17   5        0.36       -4.03      4.87 o 
   1  17   5       40.55       36.19      3.27 o 
   2  17   5      289.77      264.13      7.70 o 
   3  17   5       34.01       30.48      3.28 o 
   4  17   5      245.72      235.46      5.68 o 
   5  17   5       15.58       13.36      4.50 o 
   6  17   5        0.00        2.81      4.00 o 
  -8  18   5        1.74       12.66      6.06 o 
  -7  18   5       10.62        5.00      4.14 o 
  -6  18   5        8.77        9.97      4.15 o 
  -5  18   5       45.54       35.19      4.53 o 
  -4  18   5        1.53        6.57      2.47 o 
  -3  18   5        1.20        4.15      2.52 o 
  -2  18   5      274.63      289.68      6.56 o 
  -1  18   5       87.79       82.93      4.36 o 
   0  18   5       96.64       97.02      5.17 o 
   1  18   5       54.27       53.22      4.39 o 
   2  18   5        7.88       10.47      3.17 o 
   3  18   5       24.67       20.34      3.50 o 
   4  18   5        0.04        3.11      2.25 o 
   5  18   5        7.15        3.67      4.43 o 
   6  18   5        0.74        5.92      4.40 o 
  -7  19   5       23.39       30.81      4.99 o 
  -6  19   5        0.15       -1.12      3.49 o 
  -5  19   5        0.02       -2.24      3.15 o 
  -4  19   5        3.31        4.24      3.04 o 
  -3  19   5      105.57      121.79      5.14 o 
  -2  19   5     1063.31     1109.61     16.12 o 
  -1  19   5       12.69       10.41      5.24 o 
   0  19   5       21.82       25.75      3.73 o 
   1  19   5       47.42       42.77      3.98 o 
   2  19   5       20.93       23.40      4.16 o 
   3  19   5      126.78      104.11      5.61 o 
   4  19   5       22.00       19.34      3.81 o 
   5  19   5        3.96       -1.21      4.45 o 
   6  19   5        7.08        6.50      5.00 o 
  -7  20   5        2.27        8.50      4.29 o 
  -6  20   5        0.68        2.47      3.90 o 
  -5  20   5        0.11        0.25      4.38 o 
  -4  20   5        7.82        1.77      3.18 o 
  -3  20   5       20.06       21.71      3.22 o 
  -2  20   5      688.64      660.63     12.13 o 
  -1  20   5      128.60      138.62      6.29 o 
   0  20   5       89.95       88.85      5.28 o 
   1  20   5       23.07       20.83      3.45 o 
   2  20   5       11.10        9.51      3.68 o 
   3  20   5      223.51      192.15      9.13 o 
   4  20   5        7.31        3.90      8.61 o 
   5  20   5       19.28        9.07      9.67 o 
   6  20   5       44.41       50.55      8.46 o 
  -7  21   5        0.22       11.20      4.59 o 
  -6  21   5       28.95       36.85      5.34 o 
  -5  21   5        4.08        0.10      4.62 o 
  -4  21   5       70.04       79.87      5.39 o 
  -3  21   5       83.54       79.87      4.67 o 
  -2  21   5      188.76      181.60      6.75 o 
  -1  21   5      203.09      202.26      8.99 o 
   0  21   5       37.36       26.66      5.28 o 
   1  21   5       18.19       13.31      3.80 o 
   2  21   5        8.67        9.60      6.66 o 
   3  21   5      371.94      364.10     12.54 o 
   4  21   5       55.94       49.98      8.87 o 
   5  21   5        3.43        3.76      4.31 o 
  -7  22   5        0.36        7.08      4.55 o 
  -6  22   5       10.55       14.47      5.82 o 
  -5  22   5        0.86       -3.40      3.40 o 
  -4  22   5       63.37       71.23      5.41 o 
  -3  22   5       17.72       12.56      3.40 o 
  -2  22   5       21.04       20.48      4.90 o 
  -1  22   5       46.26       50.53      8.98 o 
   0  22   5       13.07        7.19      3.97 o 
   1  22   5       14.35       12.86      3.96 o 
   2  22   5        0.13       -0.26      4.64 o 
   3  22   5      336.23      327.44     12.56 o 
   4  22   5        0.28      -11.19     11.19 o 
   5  22   5        4.38        3.58      4.54 o 
  -6  23   5       32.55       28.02      5.50 o 
  -5  23   5       20.94       20.03      4.97 o 
  -4  23   5        5.31        1.62      3.59 o 
  -3  23   5        0.13        0.27      3.06 o 
  -2  23   5        2.31       -3.06      4.96 o 
  -1  23   5       59.21       57.34      7.43 o 
   0  23   5        0.34       -1.91      4.06 o 
   1  23   5        8.16        7.59      4.86 o 
   2  23   5       43.80       34.60      6.35 o 
   3  23   5      158.87      149.33      9.25 o 
   4  23   5       40.45       27.66      7.50 o 
  -6  24   5       40.33       41.32      6.01 o 
  -5  24   5        0.00       -2.13      4.00 o 
  -4  24   5        0.01       -0.49      5.20 o 
  -3  24   5        0.99       -1.05      3.15 o 
  -2  24   5       33.59       41.23      5.85 o 
  -1  24   5        4.42        2.78      5.09 o 
   0  24   5        9.33        9.59      5.23 o 
   1  24   5        2.72        7.07      5.18 o 
   2  24   5        4.45        6.16      6.12 o 
   3  24   5        0.36       -3.82      5.30 o 
   4  24   5        2.19        1.89      5.75 o 
  -5  25   5        0.14        3.47      4.46 o 
  -4  25   5       63.63       68.40      5.99 o 
  -3  25   5       41.64       41.44      4.96 o 
  -2  25   5       16.20       16.21      5.35 o 
  -1  25   5        0.70       -2.59      7.78 o 
   0  25   5        0.14       -2.83      9.16 o 
   1  25   5        0.48        0.20      7.85 o 
   2  25   5       20.42       19.19      7.60 o 
   3  25   5        0.14        5.59      6.53 o 
   4  25   5       10.89       14.58      7.02 o 
  -5  26   5       54.35       55.25      6.44 o 
  -4  26   5        4.94        3.00      4.13 o 
  -3  26   5       28.06       16.98      8.28 o 
  -2  26   5       18.12       14.72      5.63 o 
  -1  26   5        0.78        4.07      5.73 o 
   0  26   5        1.42        3.48      5.34 o 
   1  26   5        2.81       -2.44      4.58 o 
   2  26   5        1.12       -5.18      5.92 o 
   3  26   5       12.46        9.70      7.02 o 
  -4  27   5        0.00       -1.67      5.95 o 
  -3  27   5       63.92       74.22      8.29 o 
  -2  27   5       12.86       11.78      5.80 o 
  -1  27   5       33.03       24.39      7.50 o 
   0  27   5        0.80       -3.96      5.15 o 
   1  27   5        6.51        7.31      5.36 o 
   2  27   5        1.46       -5.79      5.87 o 
  -3  28   5        0.17        6.20      5.92 o 
  -2  28   5        0.52       -5.36      5.36 o 
  -1  28   5       23.42       21.47      5.94 o 
   0  28   5        9.74       14.16      6.21 o 
   1  28   5        0.52       -0.19      5.36 o 
   2  28   5        0.00        4.23      7.68 o 
  -2  29   5       35.38       33.54      7.14 o 
  -1  29   5       20.49       18.60      6.17 o 
   0  29   5        6.37       15.73      6.78 o 
  -8   0   6      115.94      110.15      7.46 o 
  -6   0   6        5.28        2.18      2.36 o 
  -4   0   6      238.61      219.41      7.30 o 
  -2   0   6      937.06     1047.01     13.31 o 
   0   0   6       36.87       43.42      2.63 o 
   2   0   6        1.68        2.41      2.67 o 
   4   0   6       16.59        6.82      3.27 o 
   6   0   6       47.93       52.37      4.58 o 
   8   0   6       16.28       13.45      6.26 o 
 -10   1   6        9.83       17.71     10.80 o 
  -9   1   6        0.61        6.16      4.34 o 
  -8   1   6        0.16        1.53      2.73 o 
  -7   1   6        0.00        2.42      2.24 o 
  -6   1   6        0.28       -1.62      1.62 o 
  -5   1   6      129.34      124.29      3.36 o 
  -4   1   6      261.38      249.44      4.72 o 
  -3   1   6        0.68        2.11      1.17 o 
  -2   1   6      200.26      233.86      4.27 o 
  -1   1   6      118.01      117.61      3.85 o 
   0   1   6       10.10       13.35      2.45 o 
   1   1   6      161.64      149.86      2.95 o 
   2   1   6       36.64       45.02      2.36 o 
   3   1   6       89.11       87.93      3.35 o 
   4   1   6       17.97       23.72      2.25 o 
   5   1   6        6.59        5.28      2.04 o 
   6   1   6       52.43       49.28      3.10 o 
   7   1   6        0.30        2.28      2.22 o 
   8   1   6        5.35        5.73      2.66 o 
 -10   2   6        1.43       -0.24      7.15 o 
  -9   2   6       34.61       34.02      6.03 o 
  -8   2   6        0.03       -0.19      2.57 o 
  -7   2   6       14.39       14.78      2.88 o 
  -6   2   6       92.29       89.50      3.74 o 
  -5   2   6      303.09      295.97      4.84 o 
  -4   2   6     1714.07     1642.50     13.06 o 
  -3   2   6      212.55      171.28      2.98 o 
  -2   2   6       14.26       22.84      1.52 o 
  -1   2   6      135.13      129.80      4.01 o 
   0   2   6      737.11      771.82      9.79 o 
   1   2   6       12.17       14.44      1.40 o 
   2   2   6      159.79      165.17      3.70 o 
   3   2   6      169.96      182.30      7.64 o 
   4   2   6       48.95       52.69      2.91 o 
   5   2   6        4.11        6.87      2.15 o 
   6   2   6       87.01       96.62      4.91 o 
   7   2   6       16.96       17.56      2.73 o 
   8   2   6        0.56        7.41      2.70 o 
 -10   3   6      132.90      135.64     32.23 o 
  -9   3   6       57.72       50.50      6.80 o 
  -8   3   6       22.71       25.65      4.98 o 
  -7   3   6        0.13       -0.01      2.73 o 
  -6   3   6     2420.99     2302.40     35.84 o 
  -5   3   6       34.81       36.50      2.10 o 
  -4   3   6      982.04      975.19      9.06 o 
  -3   3   6       31.30       42.89      2.36 o 
  -2   3   6      828.86      805.66      7.68 o 
  -1   3   6      716.04      806.76     10.80 o 
   0   3   6       50.47       46.61      1.86 o 
   1   3   6        3.53        5.11      1.30 o 
   2   3   6        0.79        0.11      1.22 o 
   3   3   6       64.32       65.05      2.45 o 
   4   3   6       10.32       10.95      1.62 o 
   5   3   6        0.02        0.39      2.05 o 
   6   3   6        3.50        5.90      2.45 o 
   7   3   6        5.05        1.94      2.21 o 
   8   3   6      117.28      120.27      5.16 o 
 -10   4   6       28.87       30.75      8.68 o 
  -9   4   6        0.21        1.93      4.54 o 
  -8   4   6       33.19       26.35      5.40 o 
  -7   4   6      108.92      125.66     19.02 o 
  -6   4   6     1222.70     1196.06     17.72 o 
  -5   4   6      839.67      791.92     10.54 o 
  -4   4   6      111.33      117.50      3.10 o 
  -3   4   6        0.41        0.94      1.22 o 
  -2   4   6      236.59      210.57      3.43 o 
  -1   4   6      766.39      761.09      9.28 o 
   0   4   6      793.25      837.98      8.11 o 
   1   4   6      134.38      132.87      3.42 o 
   2   4   6      359.95      348.85      5.07 o 
   3   4   6       93.26      103.54      2.82 o 
   4   4   6      143.09      145.01      3.11 o 
   5   4   6      201.52      196.08      5.74 o 
   6   4   6        0.81        0.16      2.43 o 
   7   4   6        8.01        6.72      2.24 o 
   8   4   6       66.91       67.71      5.33 o 
  -9   5   6        0.24       -0.20      6.55 o 
  -8   5   6        1.15        3.71      4.77 o 
  -7   5   6      134.29      149.87      6.82 o 
  -6   5   6      653.27      665.93     18.25 o 
  -5   5   6      856.62      826.53     13.90 o 
  -4   5   6       33.85       32.13      2.15 o 
  -3   5   6        1.68        2.26      1.34 o 
  -2   5   6        1.22        0.01      1.12 o 
  -1   5   6       97.57      107.04      3.07 o 
   0   5   6     1609.88     1629.20     13.43 o 
   1   5   6      237.49      246.57      3.89 o 
   2   5   6      479.49      453.95      7.44 o 
   3   5   6      193.20      205.77      5.68 o 
   4   5   6       30.04       34.14      3.05 o 
   5   5   6      262.09      246.88      8.70 o 
   6   5   6      110.48      109.07      6.28 o 
   7   5   6        3.72        5.82      3.20 o 
  -9   6   6       25.75       25.15      6.78 o 
  -8   6   6        2.73        2.53      4.85 o 
  -7   6   6       47.11       45.52      4.71 o 
  -6   6   6        3.16        4.34      4.99 o 
  -5   6   6      237.24      220.45      5.14 o 
  -4   6   6      437.16      416.06      5.84 o 
  -3   6   6       60.73       59.87      2.70 o 
  -2   6   6       49.33       48.26      2.03 o 
  -1   6   6       56.14       53.98      2.09 o 
   0   6   6     1028.03     1028.64      9.54 o 
   1   6   6        0.53        1.46      1.05 o 
   2   6   6       39.06       35.78      1.83 o 
   3   6   6      283.65      275.65      6.64 o 
   4   6   6       54.62       51.21      3.50 o 
   5   6   6       99.32       85.51      8.91 o 
   6   6   6       20.52       12.86      3.35 o 
   7   6   6       10.94       11.73      4.00 o 
  -9   7   6       89.49       72.47      9.42 o 
  -8   7   6        3.82        9.31      5.23 o 
  -7   7   6        0.38       -0.20      3.02 o 
  -6   7   6        1.78        3.46      2.90 o 
  -5   7   6       80.10       71.06      3.73 o 
  -4   7   6       93.65       94.55      3.27 o 
  -3   7   6      201.93      181.91      3.65 o 
  -2   7   6       82.82       86.27      2.58 o 
  -1   7   6      423.82      461.01      5.79 o 
   0   7   6      302.62      320.69      4.55 o 
   1   7   6       57.60       58.01      2.52 o 
   2   7   6       11.55        9.97      1.51 o 
   3   7   6      273.69      273.25      6.71 o 
   4   7   6       37.72       38.62      3.33 o 
   5   7   6       81.32       77.20      5.68 o 
   6   7   6        0.00       -0.12      2.84 o 
   7   7   6        9.71        3.52      3.59 o 
  -9   8   6       16.11       14.81      6.46 o 
  -8   8   6        6.68        5.75      5.06 o 
  -7   8   6        1.08        1.52      3.07 o 
  -6   8   6        0.44        2.19      4.02 o 
  -5   8   6       78.68       67.34      3.12 o 
  -4   8   6       18.64       15.53      2.06 o 
  -3   8   6       14.89       12.61      1.69 o 
  -2   8   6        0.81        1.07      1.25 o 
  -1   8   6       13.09        8.01      1.50 o 
   0   8   6      143.26      154.11      3.76 o 
   1   8   6      450.68      427.34      5.78 o 
   2   8   6        0.34        0.73      1.27 o 
   3   8   6      893.89      873.37     12.92 o 
   4   8   6      321.26      310.34      8.22 o 
   5   8   6        9.91       13.77      3.69 o 
   6   8   6        0.02       -0.64      2.76 o 
   7   8   6        6.17        1.94      3.89 o 
  -9   9   6        0.00        7.63      5.59 o 
  -8   9   6        4.18        6.21      5.07 o 
  -7   9   6       63.97       51.89      6.74 o 
  -6   9   6      248.85      244.97      8.69 o 
  -5   9   6      181.08      186.58      6.81 o 
  -4   9   6       19.72       25.18      2.26 o 
  -3   9   6      135.02      133.15      3.47 o 
  -2   9   6       71.83       77.13      2.58 o 
  -1   9   6      231.73      224.76      4.79 o 
   0   9   6      183.74      190.72      3.72 o 
   1   9   6      466.33      468.46      6.24 o 
   2   9   6        9.45        4.90      1.54 o 
   3   9   6       69.68       71.20      4.75 o 
   4   9   6       20.28       23.23      3.33 o 
   5   9   6        4.48        5.28      3.27 o 
   6   9   6        0.01       -0.01      3.12 o 
   7   9   6       69.41       55.71      6.67 o 
  -9  10   6        8.48       18.75      6.76 o 
  -8  10   6       10.62        9.26      5.40 o 
  -7  10   6        1.75        0.23      3.35 o 
  -6  10   6        3.65        5.47      3.21 o 
  -5  10   6       85.44       88.16      4.30 o 
  -4  10   6      309.75      305.08      6.18 o 
  -3  10   6        1.06        2.44      1.60 o 
  -2  10   6        0.59       -0.47      1.30 o 
  -1  10   6        0.67       -0.46      1.54 o 
   0  10   6      600.18      612.83      8.37 o 
   1  10   6       78.62       86.12      2.93 o 
   2  10   6      174.16      176.13      3.48 o 
   3  10   6        3.04        2.25      2.03 o 
   4  10   6       33.26       31.03      2.99 o 
   5  10   6        2.13        2.63      3.14 o 
   6  10   6        4.00        4.72      3.25 o 
   7  10   6      138.66      135.46      9.85 o 
  -9  11   6       17.55       22.40      9.80 o 
  -8  11   6        2.61       13.52      5.58 o 
  -7  11   6        0.24        5.97      3.59 o 
  -6  11   6        2.18        1.61      2.98 o 
  -5  11   6       13.44       10.44      2.30 o 
  -4  11   6       33.26       35.52      2.78 o 
  -3  11   6       96.57       99.38      3.46 o 
  -2  11   6        4.57        2.89      1.55 o 
  -1  11   6        4.80        3.32      1.96 o 
   0  11   6      177.85      170.54      4.61 o 
   1  11   6      374.78      367.61      5.71 o 
   2  11   6      243.87      248.70      4.27 o 
   3  11   6      177.16      154.68      5.05 o 
   4  11   6       20.38       21.01      3.57 o 
   5  11   6      130.95      121.42      7.52 o 
   6  11   6       31.60       24.05      4.50 o 
   7  11   6      121.85      111.06      9.29 o 
  -9  12   6      181.79      208.52     14.10 o 
  -8  12   6       94.68       96.87      9.59 o 
  -7  12   6        0.25        2.01      3.57 o 
  -6  12   6        4.52        4.14      3.78 o 
  -5  12   6       29.04       29.29      3.18 o 
  -4  12   6       39.70       31.89      2.53 o 
  -3  12   6       39.21       41.93      3.43 o 
  -2  12   6       49.17       50.62      2.58 o 
  -1  12   6       30.24       37.32      4.38 o 
   0  12   6       42.96       41.91      3.01 o 
   1  12   6       32.91       31.71      2.93 o 
   2  12   6        5.18        6.00      1.61 o 
   3  12   6       59.04       51.05      3.52 o 
   4  12   6       56.79       54.64      3.78 o 
   5  12   6        0.01        2.94      3.05 o 
   6  12   6       17.23       20.28      4.24 o 
   7  12   6       79.09       79.38      7.85 o 
  -9  13   6      234.57      263.09     21.07 o 
  -8  13   6        1.88       -1.18      8.57 o 
  -7  13   6        2.28        0.74      3.55 o 
  -6  13   6       37.73       35.72      4.82 o 
  -5  13   6        3.60        0.85      2.51 o 
  -4  13   6       95.79       90.63      3.96 o 
  -3  13   6        9.20        9.20      2.11 o 
  -2  13   6       28.01       31.78      2.46 o 
  -1  13   6      571.42      544.23      8.79 o 
   0  13   6       24.72       26.63      2.63 o 
   1  13   6       48.94       55.97      3.57 o 
   2  13   6      139.25      126.26      3.90 o 
   3  13   6        4.69        4.52      2.45 o 
   4  13   6        8.28        5.88      2.59 o 
   5  13   6       94.50       94.50      6.08 o 
   6  13   6        2.70        9.44      3.63 o 
   7  13   6       16.61       17.81      6.83 o 
  -8  14   6       18.08        7.61      5.56 o 
  -7  14   6        2.38       -0.38      3.69 o 
  -6  14   6       78.80       71.89      5.44 o 
  -5  14   6        0.01       -0.18      2.37 o 
  -4  14   6        2.09        0.65      2.11 o 
  -3  14   6        4.42        4.01      2.07 o 
  -2  14   6        5.88        3.21      1.95 o 
  -1  14   6     4119.70     4165.34     46.15 o 
   0  14   6      203.42      214.96      6.20 o 
   1  14   6        1.00        0.05      2.41 o 
   2  14   6       42.44       34.52      3.08 o 
   3  14   6      280.45      264.58      8.92 o 
   4  14   6        7.27       12.32      2.83 o 
   5  14   6       10.66       10.52      3.74 o 
   6  14   6       12.54       17.12      4.11 o 
  -8  15   6      151.33      182.32     12.50 o 
  -7  15   6       49.53       44.09      6.37 o 
  -6  15   6        0.19       -0.04      3.40 o 
  -5  15   6      174.17      175.91      6.02 o 
  -4  15   6       20.13       18.88      2.86 o 
  -3  15   6       22.47       21.63      2.58 o 
  -2  15   6       28.28       25.65      2.62 o 
  -1  15   6     1703.00     1657.12     19.92 o 
   0  15   6      200.26      213.90      5.99 o 
   1  15   6        6.29       11.54      2.64 o 
   2  15   6        0.50        0.43      2.20 o 
   3  15   6        2.14        4.08      2.72 o 
   4  15   6        0.52        3.72      2.61 o 
   5  15   6        8.79       13.27      4.19 o 
   6  15   6       11.48       13.06      4.19 o 
  -8  16   6       31.03       33.16      7.51 o 
  -7  16   6        0.14        2.28      4.09 o 
  -6  16   6        3.30        7.25      4.28 o 
  -5  16   6      350.97      381.65     10.90 o 
  -4  16   6       64.62       67.06      4.14 o 
  -3  16   6       15.87       16.54      2.42 o 
  -2  16   6      744.28      732.71     10.52 o 
  -1  16   6      198.16      187.31      6.63 o 
   0  16   6      182.79      175.97      5.66 o 
   1  16   6      210.13      205.93      6.36 o 
   2  16   6       11.25        6.75      2.63 o 
   3  16   6       54.47       56.51      3.62 o 
   4  16   6        0.28        3.04      2.98 o 
   5  16   6        0.18       -3.61      3.61 o 
   6  16   6       25.72       25.18      5.06 o 
  -8  17   6       10.92       12.43      8.34 o 
  -7  17   6        1.14        5.43      4.19 o 
  -6  17   6        5.77       11.86      4.13 o 
  -5  17   6       27.57       19.12      3.79 o 
  -4  17   6        0.22        2.03      2.43 o 
  -3  17   6       51.08       53.22      3.76 o 
  -2  17   6       35.82       28.24      3.41 o 
  -1  17   6        1.08       -2.73      2.73 o 
   0  17   6      202.23      196.49      6.53 o 
   1  17   6        0.00        1.43      2.79 o 
   2  17   6        0.87       -2.34      2.34 o 
   3  17   6        4.79        6.14      2.50 o 
   4  17   6       16.52       21.91      3.86 o 
   5  17   6        6.19        2.94      4.91 o 
   6  17   6        0.03       -0.31      4.17 o 
  -8  18   6        3.91        9.92      5.87 o 
  -7  18   6        1.44        3.11      4.03 o 
  -6  18   6       62.37       67.86      8.03 o 
  -5  18   6      151.50      174.39      6.99 o 
  -4  18   6       27.05       31.40      3.52 o 
  -3  18   6       38.92       44.39      3.74 o 
  -2  18   6       62.58       69.43      4.40 o 
  -1  18   6      154.57      145.94      7.80 o 
   0  18   6       30.35       24.35      3.56 o 
   1  18   6        5.37        1.28      3.79 o 
   2  18   6       36.25       26.35      3.39 o 
   3  18   6       11.14       10.57      3.46 o 
   4  18   6        7.09        5.30      4.97 o 
   5  18   6        5.38        7.39      5.26 o 
   6  18   6        9.64       24.49      5.92 o 
  -7  19   6        6.72        8.40      4.40 o 
  -6  19   6       13.84       23.16      4.77 o 
  -5  19   6       67.33       64.25      5.20 o 
  -4  19   6       24.71       33.27      5.22 o 
  -3  19   6       30.99       29.40      3.46 o 
  -2  19   6      160.26      167.28      6.03 o 
  -1  19   6       43.93       39.78      4.38 o 
   0  19   6       23.74       23.94      3.66 o 
   1  19   6        3.43        6.91      3.54 o 
   2  19   6       39.19       27.12      4.78 o 
   3  19   6       22.29       19.10      3.99 o 
   4  19   6        5.57       -0.61      6.08 o 
   5  19   6        1.68       -3.78      4.96 o 
  -7  20   6        1.44       -0.15      4.31 o 
  -6  20   6        5.49       10.50      5.05 o 
  -5  20   6        2.90        0.83      3.39 o 
  -4  20   6        4.35       -0.60      2.71 o 
  -3  20   6       95.05      106.58      6.04 o 
  -2  20   6        9.89       11.71      3.62 o 
  -1  20   6      193.91      205.26      7.33 o 
   0  20   6        2.67        1.01      6.45 o 
   1  20   6        0.39       -2.07      4.05 o 
   2  20   6      133.04      118.40      9.33 o 
   3  20   6        3.97        2.72      3.98 o 
   4  20   6        7.99        1.84      6.64 o 
   5  20   6       43.15       25.30      8.67 o 
  -7  21   6       19.89       14.92      5.15 o 
  -6  21   6        8.21        7.21      5.75 o 
  -5  21   6        4.64       10.28      5.10 o 
  -4  21   6       79.02       86.27      5.11 o 
  -3  21   6        0.34        0.48      5.43 o 
  -2  21   6        2.49        8.81      3.61 o 
  -1  21   6       19.09       23.47      4.70 o 
   0  21   6       50.34       43.30      8.80 o 
   1  21   6        0.24        5.51      4.63 o 
   2  21   6      134.17      133.33      8.52 o 
   3  21   6       10.47       14.21      8.63 o 
   4  21   6        3.74       -2.86      3.80 o 
   5  21   6      107.59      124.11     16.84 o 
  -6  22   6        1.52        2.30      4.22 o 
  -5  22   6        0.01       -3.81      3.81 o 
  -4  22   6        0.92        5.17      4.54 o 
  -3  22   6        7.76        7.33      4.87 o 
  -2  22   6       38.01       38.54      7.91 o 
  -1  22   6        5.56       12.25      4.66 o 
   0  22   6       33.55       32.01      5.45 o 
   1  22   6        7.81       11.69      7.11 o 
   2  22   6      162.86      158.40      9.23 o 
   3  22   6       47.25       44.45      6.10 o 
   4  22   6        3.92        3.03      4.24 o 
  -6  23   6       20.20       17.47      6.48 o 
  -5  23   6       14.45       10.15      4.65 o 
  -4  23   6        2.13        3.90      5.42 o 
  -3  23   6       24.15       21.10      5.56 o 
  -2  23   6       40.48       32.02      5.57 o 
  -1  23   6        0.14       -2.33      5.05 o 
   0  23   6       23.54       24.27      4.79 o 
   1  23   6        0.83        2.50      4.69 o 
   2  23   6        2.57        0.82      8.11 o 
   3  23   6       60.25       58.68      6.98 o 
   4  23   6       24.15       45.59      6.12 o 
  -5  24   6        2.47        3.69      6.09 o 
  -4  24   6        3.46       -4.53      7.52 o 
  -3  24   6       39.17       43.41      8.59 o 
  -2  24   6       50.36       48.53      6.47 o 
  -1  24   6        4.40        4.88      4.96 o 
   0  24   6        4.50        1.97      4.20 o 
   1  24   6        0.78        1.93      4.97 o 
   2  24   6        2.00       -2.83      7.70 o 
   3  24   6        3.51       -0.60      4.87 o 
  -5  25   6        0.11        0.13      5.50 o 
  -4  25   6        7.98        0.35      5.49 o 
  -3  25   6        2.59       -1.50      5.17 o 
  -2  25   6        6.87        1.84      4.82 o 
  -1  25   6        7.22       15.71      7.09 o 
   0  25   6       73.06       84.91      8.38 o 
   1  25   6        2.24       10.93      6.45 o 
   2  25   6        0.59        2.70      5.69 o 
   3  25   6        4.02       14.37     14.19 o 
  -4  26   6        2.13        5.66      6.27 o 
  -3  26   6        8.47        4.57      5.79 o 
  -2  26   6        4.50        0.31      4.97 o 
  -1  26   6        0.19       -4.58      5.59 o 
   0  26   6        0.33       -3.68      4.87 o 
   1  26   6        5.19        6.20      6.90 o 
   2  26   6        5.12        7.89      7.07 o 
  -3  27   6       23.52       24.22      6.92 o 
  -2  27   6        2.55        2.02      5.35 o 
  -1  27   6        2.35        2.53      5.75 o 
   0  27   6       63.67       72.86      8.56 o 
   1  27   6        3.82       10.97      7.56 o 
  -2  28   6        1.50       -4.32      6.05 o 
  -1  28   6        7.50        3.28      6.07 o 
   0  28   6       22.95       28.54      7.25 o 
  -5   0   7     2297.06     2233.12     31.26 o 
  -3   0   7      274.09      266.64      5.50 o 
  -1   0   7        0.52       -1.44      2.14 o 
   1   0   7       39.21       34.82      3.40 o 
   3   0   7      389.65      384.50     21.69 o 
   5   0   7       64.48       71.07      4.02 o 
   7   0   7       51.27       50.94      7.34 o 
  -7   1   7        0.35       -0.12      4.40 o 
  -6   1   7      424.95      423.09      9.84 o 
  -5   1   7     2233.51     2169.24     20.07 o 
  -4   1   7     1339.40     1242.09     14.15 o 
  -3   1   7      347.37      346.00      5.02 o 
  -2   1   7       11.17       10.25      1.92 o 
  -1   1   7      304.33      321.11      5.68 o 
   0   1   7        6.40        6.34      1.65 o 
   1   1   7        3.94        4.36      1.40 o 
   2   1   7       52.85       55.45      3.09 o 
   3   1   7       63.70       65.43      3.53 o 
   4   1   7        9.78        8.30      2.87 o 
   5   1   7       28.17       28.69      2.81 o 
   6   1   7      169.96      179.74      5.16 o 
   7   1   7        0.23        3.06      2.34 o 
  -7   2   7       16.36       21.19      4.29 o 
  -6   2   7        3.33       -0.52      2.70 o 
  -5   2   7     2184.55     2110.93     20.99 o 
  -4   2   7        0.17        0.74      1.60 o 
  -3   2   7        0.21       -1.44      1.44 o 
  -2   2   7        2.89        7.29      1.81 o 
  -1   2   7      129.14      136.70      4.48 o 
   0   2   7      202.91      215.69      5.85 o 
   1   2   7      136.41      137.25      4.15 o 
   2   2   7        4.61        3.37      1.49 o 
   3   2   7        0.06       -0.48      1.64 o 
   4   2   7      110.35      111.40      3.97 o 
   5   2   7        1.23        3.96      2.34 o 
   6   2   7        7.03        2.76      2.52 o 
   7   2   7        5.07        4.45      2.43 o 
  -7   3   7       11.08       14.19      3.73 o 
  -6   3   7      117.08      118.30      5.16 o 
  -5   3   7     1335.02     1329.49     13.96 o 
  -4   3   7       24.87       22.59      3.01 o 
  -3   3   7        7.39        3.20      1.64 o 
  -2   3   7        9.03       11.18      1.98 o 
  -1   3   7        9.47        7.24      2.06 o 
   0   3   7      199.40      187.94      4.44 o 
   1   3   7       13.88       18.25      1.89 o 
   2   3   7      156.83      153.56      3.95 o 
   3   3   7        0.88        0.26      1.36 o 
   4   3   7       37.62       36.66      2.70 o 
   5   3   7      120.40      127.08      6.61 o 
   6   3   7       11.47        7.61      2.68 o 
   7   3   7       20.97       18.46      3.02 o 
  -8   4   7        1.74        4.29      5.98 o 
  -7   4   7        0.01       -2.89      2.89 o 
  -6   4   7        1.55       -0.51      2.42 o 
  -5   4   7       58.78       59.80      3.02 o 
  -4   4   7      356.80      326.83      4.98 o 
  -3   4   7      107.85      102.74      3.83 o 
  -2   4   7      100.57       86.69      3.01 o 
  -1   4   7      513.56      553.26     10.14 o 
   0   4   7      295.28      298.70      5.40 o 
   1   4   7      136.61      138.39      3.85 o 
   2   4   7        1.11        0.93      1.60 o 
   3   4   7       28.49       30.10      2.03 o 
   4   4   7      310.53      291.14      5.97 o 
   5   4   7        0.00       -0.03      2.16 o 
   6   4   7        2.42        1.84      2.41 o 
   7   4   7       18.40       17.28      2.66 o 
  -9   5   7       20.39       30.89     11.42 o 
  -8   5   7       10.11        3.89      5.24 o 
  -7   5   7        0.52        2.13      2.91 o 
  -6   5   7        1.44        6.06      3.11 o 
  -5   5   7       19.02       15.04      2.21 o 
  -4   5   7       13.38       12.16      1.81 o 
  -3   5   7      128.27      126.27      3.40 o 
  -2   5   7       34.24       28.15      2.58 o 
  -1   5   7      219.34      232.36      5.87 o 
   0   5   7        0.01       -1.48      1.57 o 
   1   5   7       84.10       96.20      3.69 o 
   2   5   7       16.89       20.58      1.80 o 
   3   5   7       91.33       90.89      2.85 o 
   4   5   7      141.74      128.09      5.20 o 
   5   5   7        0.06       -2.67      2.67 o 
   6   5   7        5.72        3.58      4.71 o 
   7   5   7       39.93       37.45      4.98 o 
  -9   6   7        3.44       10.39      8.96 o 
  -8   6   7       83.82       84.97      9.88 o 
  -7   6   7       15.24       12.43      4.49 o 
  -6   6   7       90.13       82.67      5.77 o 
  -5   6   7       28.64       30.61      4.20 o 
  -4   6   7      342.31      317.94      5.42 o 
  -3   6   7      185.00      195.61      4.10 o 
  -2   6   7        0.00        1.49      1.40 o 
  -1   6   7      155.78      152.84      4.93 o 
   0   6   7       32.42       34.02      2.79 o 
   1   6   7        1.20        4.69      1.65 o 
   2   6   7       33.36       42.84      2.21 o 
   3   6   7       39.98       39.60      3.33 o 
   4   6   7       16.78       14.44      3.46 o 
   5   6   7        0.83        1.35      2.95 o 
   6   6   7       12.55       19.01      3.85 o 
   7   6   7       10.19       11.50      4.03 o 
  -9   7   7       11.89        7.93      9.12 o 
  -8   7   7       10.47        5.64      5.29 o 
  -7   7   7        0.92        4.92      3.46 o 
  -6   7   7        0.00        1.77      2.87 o 
  -5   7   7       96.18       94.47      3.59 o 
  -4   7   7      170.75      177.39      4.24 o 
  -3   7   7      901.12      818.55      9.39 o 
  -2   7   7        1.67        1.38      1.49 o 
  -1   7   7      103.74      115.50      5.41 o 
   0   7   7      269.95      278.86      6.39 o 
   1   7   7      259.64      282.88      4.85 o 
   2   7   7        9.49        8.92      1.53 o 
   3   7   7        6.65        9.91      2.47 o 
   4   7   7       77.05       78.60      4.45 o 
   5   7   7       18.19       15.17      3.84 o 
   6   7   7       15.23       18.04      3.78 o 
   7   7   7        3.51        8.78      3.85 o 
  -9   8   7       80.48       86.85     14.75 o 
  -8   8   7        8.84       11.79      5.84 o 
  -7   8   7       68.49       58.43      6.22 o 
  -6   8   7        6.39        5.47      5.49 o 
  -5   8   7      161.97      154.42      4.20 o 
  -4   8   7        0.45        0.29      1.78 o 
  -3   8   7       64.96       74.93      3.16 o 
  -2   8   7        8.31        5.98      1.73 o 
  -1   8   7      334.20      324.84      7.13 o 
   0   8   7     1315.45     1267.38     15.85 o 
   1   8   7       38.19       37.32      4.00 o 
   2   8   7       83.45       89.93      2.71 o 
   3   8   7      524.51      505.56      9.80 o 
   4   8   7        5.36        4.35      2.44 o 
   5   8   7        8.96        8.34      3.49 o 
   6   8   7        0.02        3.61      3.12 o 
   7   8   7       44.19       52.55      6.42 o 
  -9   9   7       13.30       35.67      8.14 o 
  -8   9   7        0.38        2.09      5.01 o 
  -7   9   7       40.61       36.84      5.08 o 
  -6   9   7        0.09       -2.44      2.44 o 
  -5   9   7       15.13       19.14      2.39 o 
  -4   9   7       33.65       31.22      2.49 o 
  -3   9   7       91.15       96.31      3.68 o 
  -2   9   7       30.18       30.34      2.49 o 
  -1   9   7       45.98       41.06      3.31 o 
   0   9   7     7037.09     6934.70     62.31 o 
   1   9   7      575.51      599.30      8.47 o 
   2   9   7        3.95        4.77      1.38 o 
   3   9   7        0.19        0.77      2.18 o 
   4   9   7      160.21      145.08      8.07 o 
   5   9   7       11.27        8.82      3.87 o 
   6   9   7       25.76       28.93      4.55 o 
   7   9   7       11.94       10.85      4.80 o 
  -9  10   7       35.02       36.88     11.42 o 
  -8  10   7       17.64       17.66      6.31 o 
  -7  10   7      186.88      187.62      8.57 o 
  -6  10   7        9.14        5.48      3.30 o 
  -5  10   7        5.25        3.73      1.98 o 
  -4  10   7       68.14       71.01      3.25 o 
  -3  10   7       19.99       20.02      2.31 o 
  -2  10   7        1.41        1.06      1.84 o 
  -1  10   7       37.41       37.34      2.70 o 
   0  10   7     1444.37     1378.63     17.15 o 
   1  10   7        2.52        1.10      2.02 o 
   2  10   7       43.63       50.84      2.44 o 
   3  10   7       16.06       13.63      2.52 o 
   4  10   7        2.11        1.33      2.43 o 
   5  10   7        8.01        0.88      3.46 o 
   6  10   7       17.46        9.47      3.77 o 
  -9  11   7      135.30      151.97     12.67 o 
  -8  11   7       16.43       24.42      6.95 o 
  -7  11   7       71.47       63.62      6.15 o 
  -6  11   7        1.92        0.19      3.19 o 
  -5  11   7       17.72       17.56      2.76 o 
  -4  11   7       29.93       23.98      2.65 o 
  -3  11   7        8.66        2.62      2.31 o 
  -2  11   7       18.75       16.76      2.34 o 
  -1  11   7      442.45      409.42      7.23 o 
   0  11   7      115.90      115.82      4.84 o 
   1  11   7      574.54      561.60     10.61 o 
   2  11   7      133.60      134.13      3.80 o 
   3  11   7       46.40       40.81      3.31 o 
   4  11   7       79.32       77.37      4.56 o 
   5  11   7       10.47        4.29      3.76 o 
   6  11   7        0.74        3.25      3.59 o 
  -9  12   7        0.87        2.64      6.63 o 
  -8  12   7       71.04       80.88     19.41 o 
  -7  12   7        1.80        2.83      3.85 o 
  -6  12   7       25.18       19.68      4.04 o 
  -5  12   7       52.65       51.69      3.53 o 
  -4  12   7       49.15       41.19      3.16 o 
  -3  12   7      313.33      308.51      6.65 o 
  -2  12   7        8.44        9.13      2.59 o 
  -1  12   7       99.73      108.33      5.40 o 
   0  12   7        0.63       -2.27      2.27 o 
   1  12   7        0.12       -0.32      2.17 o 
   2  12   7        0.00        0.53      1.63 o 
   3  12   7       22.67       33.30      3.65 o 
   4  12   7      204.44      223.00      6.48 o 
   5  12   7        6.41        1.94      3.94 o 
   6  12   7        2.28        2.25      3.72 o 
  -8  13   7        0.75        2.75      5.63 o 
  -7  13   7        9.81        9.41      4.00 o 
  -6  13   7        0.05        0.98      4.23 o 
  -5  13   7      201.06      209.56      7.09 o 
  -4  13   7       60.23       52.30      3.17 o 
  -3  13   7       14.25       14.25      2.79 o 
  -2  13   7        0.84        1.14      2.83 o 
  -1  13   7       89.54       94.43      4.13 o 
   0  13   7       82.20       86.89      4.51 o 
   1  13   7      284.89      282.95      7.02 o 
   2  13   7       12.51       10.95      2.41 o 
   3  13   7        0.44        3.29      2.66 o 
   4  13   7      122.54      119.73      5.91 o 
   5  13   7       31.01       32.56      4.72 o 
   6  13   7        2.05        1.01      4.75 o 
  -8  14   7        1.67       10.68      6.04 o 
  -7  14   7        9.98        1.92      4.03 o 
  -6  14   7       25.08       20.57      4.07 o 
  -5  14   7        4.59        7.83      2.96 o 
  -4  14   7        0.59        4.41      2.26 o 
  -3  14   7        4.20        7.10      2.60 o 
  -2  14   7       58.66       52.62      3.93 o 
  -1  14   7       22.81       22.05      2.78 o 
   0  14   7        1.64        5.77      2.88 o 
   1  14   7        7.07        2.75      2.44 o 
   2  14   7        3.42        3.72      2.22 o 
   3  14   7        5.74       13.49      3.42 o 
   4  14   7       79.43       74.21      7.34 o 
   5  14   7        0.06        1.15      4.45 o 
   6  14   7        2.97        4.70      3.62 o 
  -8  15   7       14.37        8.55      5.83 o 
  -7  15   7        3.71        6.55      4.22 o 
  -6  15   7       20.23       21.02      4.54 o 
  -5  15   7        0.02       -0.74      2.26 o 
  -4  15   7       31.20       32.67      3.47 o 
  -3  15   7       52.78       65.58      5.00 o 
  -2  15   7      310.84      305.81      7.68 o 
  -1  15   7        0.17        1.81      2.26 o 
   0  15   7      189.67      189.95      7.01 o 
   1  15   7       24.25       28.72      3.34 o 
   2  15   7       67.16       66.71      4.05 o 
   3  15   7        0.18        3.03      3.27 o 
   4  15   7       47.62       46.27      5.19 o 
   5  15   7       27.68       20.73      5.60 o 
   6  15   7       68.02       64.79     11.58 o 
  -8  16   7       55.46       58.15     12.31 o 
  -7  16   7        1.08        2.83      4.22 o 
  -6  16   7       66.13       61.72      5.84 o 
  -5  16   7       23.76       28.05      4.21 o 
  -4  16   7        0.05        6.98      3.14 o 
  -3  16   7        2.05        0.67      2.57 o 
  -2  16   7       23.96       13.89      4.40 o 
  -1  16   7      123.92      133.49      5.46 o 
   0  16   7      162.92      160.48      7.91 o 
   1  16   7       37.15       37.64      3.72 o 
   2  16   7       30.52       29.55      3.39 o 
   3  16   7       19.23       18.60      4.29 o 
   4  16   7        1.84       -4.11      4.11 o 
   5  16   7       25.42       18.98      5.43 o 
  -8  17   7       78.13       89.93      7.22 o 
  -7  17   7       73.43       99.47      7.40 o 
  -6  17   7       63.04       53.59      7.74 o 
  -5  17   7       18.37        5.12      3.05 o 
  -4  17   7       35.45       40.28      4.41 o 
  -3  17   7        6.22        0.85      2.78 o 
  -2  17   7       33.30       26.11      3.65 o 
  -1  17   7       37.64       41.35      3.81 o 
   0  17   7        0.04        1.07      2.61 o 
   1  17   7        3.52        5.66      2.75 o 
   2  17   7       73.14       74.01      4.50 o 
   3  17   7       21.03       21.51      6.52 o 
   4  17   7        5.54       -1.64      5.81 o 
   5  17   7        0.17        3.06      6.52 o 
  -7  18   7        0.05        4.87      4.59 o 
  -6  18   7       67.42       72.23      6.40 o 
  -5  18   7       18.20       14.66      4.61 o 
  -4  18   7        9.46        6.29      3.31 o 
  -3  18   7        0.26       -1.67      2.61 o 
  -2  18   7       29.36       20.02      5.00 o 
  -1  18   7        0.14        1.28      2.63 o 
   0  18   7       49.57       44.56      4.57 o 
   1  18   7        1.48        5.19      2.88 o 
   2  18   7        2.42        4.79      3.55 o 
   3  18   7        2.42       -1.74      2.95 o 
   4  18   7        1.16       -1.27      6.10 o 
   5  18   7      115.12      169.05     17.30 o 
  -7  19   7        0.04       -5.10      6.04 o 
  -6  19   7        0.56       -4.87      4.87 o 
  -5  19   7       38.86       32.93      6.10 o 
  -4  19   7        5.12        8.58      3.76 o 
  -3  19   7        0.13        1.45      4.18 o 
  -2  19   7      112.29      117.45      6.24 o 
  -1  19   7        1.96        0.81      3.09 o 
   0  19   7       14.78       12.03      7.64 o 
   1  19   7       53.99       58.42      6.45 o 
   2  19   7        1.20        0.06      3.60 o 
   3  19   7        0.04        1.93      3.75 o 
   4  19   7       42.83       38.91      9.30 o 
   5  19   7      285.05      371.79     21.26 o 
  -7  20   7        0.01        1.33      6.05 o 
  -6  20   7       20.57       40.58     11.02 o 
  -5  20   7        0.78        4.23      5.87 o 
  -4  20   7       16.75       13.51      5.25 o 
  -3  20   7        6.83        6.20      4.38 o 
  -2  20   7        1.97        1.54      4.77 o 
  -1  20   7       14.13       12.72      4.20 o 
   0  20   7        1.89        1.25      5.30 o 
   1  20   7        1.84        2.01      4.41 o 
   2  20   7       29.60       23.66      5.23 o 
   3  20   7       14.63       14.65      4.10 o 
   4  20   7       19.32       13.30      7.49 o 
  -6  21   7        0.07       -6.10      6.67 o 
  -5  21   7       38.22       33.43      6.51 o 
  -4  21   7      136.50      156.57      9.49 o 
  -3  21   7       33.03       26.67      5.60 o 
  -2  21   7        1.23        1.13     10.58 o 
  -1  21   7       95.71       85.25      7.80 o 
   0  21   7        1.16        7.40      5.81 o 
   1  21   7        0.53       -0.92      4.70 o 
   2  21   7        5.28        3.04      4.80 o 
   3  21   7        2.26        0.09      4.00 o 
   4  21   7      111.07      120.53     16.19 o 
  -6  22   7        0.13       -5.30      7.31 o 
  -5  22   7       35.72       40.25      7.13 o 
  -4  22   7       63.56       58.10      7.34 o 
  -3  22   7       26.95       32.64      5.97 o 
  -2  22   7       43.57       41.05      7.16 o 
  -1  22   7       45.07       46.41      5.69 o 
   0  22   7        0.00       -3.44      4.42 o 
   1  22   7       28.18       31.77      6.30 o 
   2  22   7       98.35      107.21      9.47 o 
   3  22   7        0.80        2.05      4.47 o 
   4  22   7        1.35        0.41     11.87 o 
  -5  23   7        1.50       -1.17      5.74 o 
  -4  23   7       20.02       20.32      8.96 o 
  -3  23   7        7.16        7.38      4.88 o 
  -2  23   7       39.63       34.18      7.18 o 
  -1  23   7       95.16       87.10      6.94 o 
   0  23   7        0.32        4.63      5.33 o 
   1  23   7       79.00       83.43      8.24 o 
   2  23   7        0.67        0.84      5.07 o 
   3  23   7       12.31        8.37      5.50 o 
  -5  24   7        1.04       -3.54      7.52 o 
  -4  24   7        0.94       -0.46      5.34 o 
  -3  24   7       32.56       38.35      8.70 o 
  -2  24   7        1.70       -1.11      5.51 o 
  -1  24   7       13.18       10.15      5.66 o 
   0  24   7       71.58       65.83      8.21 o 
   1  24   7        0.48       -5.19      5.19 o 
   2  24   7        0.08       -4.89      4.89 o 
   3  24   7       25.14       16.16      5.86 o 
  -4  25   7       59.31       51.54      7.83 o 
  -3  25   7       23.08       30.72      6.73 o 
  -2  25   7        5.51        3.09      8.75 o 
  -1  25   7        1.95        5.76      6.06 o 
   0  25   7       15.75        4.12     13.13 o 
   1  25   7        0.50       -7.85     10.31 o 
   2  25   7        0.39       -1.76      5.59 o 
  -3  26   7      108.09      111.95     14.52 o 
  -2  26   7        6.38        6.37      5.43 o 
  -1  26   7       15.72       12.68      6.55 o 
   0  26   7        2.40        6.94      7.02 o 
   1  26   7       39.38       29.14      7.26 o 
  -2  27   7        0.89        0.55      5.34 o 
  -1  27   7       20.89       19.05      7.12 o 
   0  27   7        5.18       14.38      8.13 o 
  -6   0   8      417.48      379.32     12.34 o 
  -4   0   8      150.32      141.28      5.63 o 
  -2   0   8      623.87      642.46     13.29 o 
   0   0   8       88.72       81.95      4.88 o 
   2   0   8       51.47       46.97      4.34 o 
   4   0   8      107.88      108.14      5.37 o 
   6   0   8       12.31       14.76      3.66 o 
  -7   1   8       58.09       63.86      8.50 o 
  -6   1   8       58.21       58.55      4.42 o 
  -5   1   8      225.78      207.35      4.91 o 
  -4   1   8      115.25      121.05      4.13 o 
  -3   1   8       31.04       28.60      2.25 o 
  -2   1   8        1.37       -2.67      3.25 o 
  -1   1   8        0.72        2.86      3.25 o 
   0   1   8        0.25        0.40      1.72 o 
   1   1   8       66.39       60.56      4.29 o 
   2   1   8       34.76       30.26      2.33 o 
   3   1   8       20.59       20.26      2.54 o 
   4   1   8       14.02       13.23      2.52 o 
   5   1   8      328.36      355.77      7.43 o 
   6   1   8        8.34        5.56      2.32 o 
   7   1   8        4.80       -0.24      3.14 o 
  -7   2   8       99.97      105.33      9.49 o 
  -6   2   8        2.05       -0.90      4.73 o 
  -5   2   8      162.12      147.14      5.55 o 
  -4   2   8       80.81       78.37      3.18 o 
  -3   2   8        3.30        1.88      1.76 o 
  -2   2   8        3.87        4.26      1.94 o 
  -1   2   8       30.77       34.85      3.06 o 
   0   2   8       48.80       47.09      3.37 o 
   1   2   8      941.46      945.68     12.81 o 
   2   2   8       42.61       47.10      3.24 o 
   3   2   8        0.71        0.76      1.88 o 
   4   2   8       24.66       22.37      2.61 o 
   5   2   8       56.81       57.98      4.10 o 
   6   2   8       30.32       40.75      3.94 o 
  -7   3   8       14.96       13.84      6.29 o 
  -6   3   8       57.84       59.52      4.55 o 
  -5   3   8        3.31        4.16      2.55 o 
  -4   3   8        8.92        4.70      2.07 o 
  -3   3   8       19.77       24.48      2.83 o 
  -2   3   8      217.41      208.51      5.27 o 
  -1   3   8        0.55       -1.88      1.88 o 
   0   3   8      123.48      121.12      4.09 o 
   1   3   8     1353.86     1333.85     16.13 o 
   2   3   8      131.49      133.48      4.79 o 
   3   3   8       24.51       27.29      2.62 o 
   4   3   8      188.33      185.78      5.19 o 
   5   3   8       27.94       31.24      3.37 o 
   6   3   8        4.99        8.44      3.49 o 
  -7   4   8       89.38       89.48      9.49 o 
  -6   4   8      329.14      333.18      8.24 o 
  -5   4   8       35.77       35.99      2.95 o 
  -4   4   8       21.47       18.45      2.13 o 
  -3   4   8       60.81       61.86      2.79 o 
  -2   4   8       22.22       19.68      2.40 o 
  -1   4   8       31.58       37.06      3.13 o 
   0   4   8        5.67        4.52      2.11 o 
   1   4   8     3355.08     3283.08     37.30 o 
   2   4   8       34.15       35.34      2.75 o 
   3   4   8        2.91        3.26      1.91 o 
   4   4   8        1.03        0.86      1.89 o 
   5   4   8       47.81       44.38      6.41 o 
   6   4   8       19.36       16.59      3.39 o 
  -7   5   8        1.40        0.04      5.59 o 
  -6   5   8        1.35       -5.05      5.05 o 
  -5   5   8      174.22      173.28      5.77 o 
  -4   5   8      255.84      269.87      7.37 o 
  -3   5   8       92.75       86.51      3.52 o 
  -2   5   8        0.02        8.28      4.88 o 
  -1   5   8       16.81       14.14      2.60 o 
   0   5   8       65.13       68.81      3.80 o 
   1   5   8     1378.43     1347.88     19.33 o 
   2   5   8       52.66       50.01      3.04 o 
   3   5   8       37.09       33.16      2.76 o 
   4   5   8       39.21       34.00      3.54 o 
   5   5   8        4.11        1.73      3.16 o 
   6   5   8       25.32       14.64      3.84 o 
  -7   6   8        0.50        4.72      6.41 o 
  -6   6   8      145.22      144.27      5.88 o 
  -5   6   8      287.89      286.92      6.57 o 
  -4   6   8     1441.69     1397.72     15.08 o 
  -3   6   8      190.72      225.06      5.58 o 
  -2   6   8      328.84      315.95      6.50 o 
  -1   6   8        0.02        0.61      2.21 o 
   0   6   8      465.19      479.95     10.00 o 
   1   6   8        6.43        6.13      2.61 o 
   2   6   8       99.25       94.52      3.81 o 
   3   6   8       43.08       43.98      3.30 o 
   4   6   8        2.08        0.59      2.45 o 
   5   6   8       14.76        8.14      3.65 o 
   6   6   8        0.16       -0.51      2.98 o 
  -7   7   8       16.71       16.15      5.93 o 
  -6   7   8        2.88        6.69      3.64 o 
  -5   7   8       51.07       47.32      3.93 o 
  -4   7   8     3121.69     3067.67     27.14 o 
  -3   7   8      159.44      134.42      4.43 o 
  -2   7   8       55.84       46.45      3.15 o 
  -1   7   8      100.31      105.20      4.69 o 
   0   7   8       78.37       79.75      4.10 o 
   1   7   8       24.85       27.68      2.79 o 
   2   7   8       24.82       26.95      2.81 o 
   3   7   8        5.91        6.78      2.51 o 
   4   7   8        0.19       -2.25      2.25 o 
   5   7   8        8.66        4.90      3.62 o 
   6   7   8        3.22        5.36      3.43 o 
  -7   8   8       39.49       39.34      6.97 o 
  -6   8   8        5.38        0.33      4.88 o 
  -5   8   8       47.00       41.01      3.46 o 
  -4   8   8      347.46      353.92      7.30 o 
  -3   8   8      103.24       96.98      3.92 o 
  -2   8   8       28.63       28.70      3.28 o 
  -1   8   8       72.27       72.82      4.83 o 
   0   8   8       49.08       49.59      4.51 o 
   1   8   8        1.28        1.97      2.41 o 
   2   8   8      115.94      118.32      4.67 o 
   3   8   8        1.33        2.11      2.43 o 
   4   8   8        1.54        2.69      2.47 o 
   5   8   8       32.20       28.74      4.72 o 
   6   8   8       17.79       17.20      3.97 o 
  -8   9   8        8.98        5.22      6.70 o 
  -7   9   8        2.33       -4.05      5.34 o 
  -6   9   8        5.07        3.03      5.11 o 
  -5   9   8       14.87       14.29      2.81 o 
  -4   9   8      126.01      125.11      4.81 o 
  -3   9   8       88.66       91.65      3.96 o 
  -2   9   8        3.91        2.34      3.74 o 
  -1   9   8      418.51      392.05      8.47 o 
   0   9   8      182.27      175.74      5.68 o 
   1   9   8       20.54       19.29      2.74 o 
   2   9   8       77.98       71.18      6.97 o 
   3   9   8       23.64       34.32      5.84 o 
   4   9   8        0.08        2.15      2.58 o 
   5   9   8        6.81        6.69      3.66 o 
   6   9   8        0.00        2.82      3.76 o 
  -8  10   8        9.63       -2.35     10.64 o 
  -7  10   8       18.79       21.47      8.48 o 
  -6  10   8        0.43       -4.79      4.79 o 
  -5  10   8       11.61       11.19      2.76 o 
  -4  10   8       41.50       42.08      3.45 o 
  -3  10   8       13.04        6.76      2.38 o 
  -2  10   8        1.81       -1.07      2.11 o 
  -1  10   8      594.11      578.83     10.56 o 
   0  10   8        2.38        3.07      2.40 o 
   1  10   8      208.74      214.74      6.16 o 
   2  10   8        1.71        3.31      2.10 o 
   3  10   8        2.01        7.65      3.15 o 
   4  10   8        1.74       -1.47      2.78 o 
   5  10   8       20.71        8.91      4.44 o 
   6  10   8        0.44        2.18      3.50 o 
  -8  11   8        4.24        3.09      6.49 o 
  -7  11   8       68.42       64.19     10.06 o 
  -6  11   8        1.13       -1.97     10.13 o 
  -5  11   8        8.50        7.14      2.76 o 
  -4  11   8      357.92      355.81      7.53 o 
  -3  11   8      234.33      220.74      5.88 o 
  -2  11   8       75.60       73.01      3.89 o 
  -1  11   8      197.63      197.81      6.30 o 
   0  11   8      889.88      891.03     13.56 o 
   1  11   8      106.72      114.58      4.93 o 
   2  11   8        7.94        7.67      2.29 o 
   3  11   8        0.04        2.01      2.57 o 
   4  11   8        4.20        7.28      3.36 o 
   5  11   8       43.81       42.46      7.38 o 
   6  11   8        0.04       -0.22      3.53 o 
  -8  12   8        3.42        8.34      6.69 o 
  -7  12   8       12.81       19.46      6.94 o 
  -6  12   8       34.69       40.61     10.60 o 
  -5  12   8      279.30      257.76      7.29 o 
  -4  12   8       29.70       28.17      3.29 o 
  -3  12   8       48.25       44.25      3.98 o 
  -2  12   8       12.72       19.38      2.82 o 
  -1  12   8        4.44        3.99      2.93 o 
   0  12   8       10.17        8.79      2.81 o 
   1  12   8        0.70        2.04      2.41 o 
   2  12   8       13.80       15.09      3.41 o 
   3  12   8      144.78      145.28      6.23 o 
   4  12   8       47.46       51.63      5.08 o 
   5  12   8        0.69       -1.81      4.51 o 
   6  12   8       46.27       45.86      9.84 o 
  -8  13   8      176.48      193.30     16.99 o 
  -7  13   8        5.89        4.83      7.70 o 
  -6  13   8       38.83       53.33     11.63 o 
  -5  13   8      148.60      142.27      7.20 o 
  -4  13   8       26.46       36.87      3.54 o 
  -3  13   8       44.12       52.35      3.77 o 
  -2  13   8      135.48      121.40      4.88 o 
  -1  13   8      136.93      129.08      5.56 o 
   0  13   8      103.40       96.43      4.91 o 
   1  13   8       12.98       13.96      2.91 o 
   2  13   8        5.52        6.20      3.18 o 
   3  13   8        2.08       -0.19      3.17 o 
   4  13   8       52.67       72.87      6.69 o 
   5  13   8       18.60       12.62      4.79 o 
  -8  14   8       56.20       56.00      8.87 o 
  -7  14   8        7.14       17.56      7.13 o 
  -6  14   8        3.26        1.19      6.12 o 
  -5  14   8       41.39       41.02      6.21 o 
  -4  14   8       31.03       34.48      3.67 o 
  -3  14   8       20.92       20.89      3.10 o 
  -2  14   8      137.25      139.97      5.96 o 
  -1  14   8        0.12       -2.43      2.43 o 
   0  14   8       29.45       30.27      3.55 o 
   1  14   8       81.95       71.01      4.38 o 
   2  14   8       79.36       83.70      4.48 o 
   3  14   8        0.94        6.63      4.08 o 
   4  14   8        8.33        8.54      4.43 o 
   5  14   8       21.49       21.96      5.33 o 
  -8  15   8      152.82      160.80     11.84 o 
  -7  15   8       31.48       28.32      8.07 o 
  -6  15   8        4.82        4.79      6.30 o 
  -5  15   8       27.22       22.48      4.63 o 
  -4  15   8       33.50       34.98      3.63 o 
  -3  15   8        2.43       -0.35      2.60 o 
  -2  15   8       29.87       27.14      3.60 o 
  -1  15   8       44.63       47.45      4.16 o 
   0  15   8       18.20       13.67      3.18 o 
   1  15   8       62.20       62.10      4.31 o 
   2  15   8       46.05       46.62      4.08 o 
   3  15   8       47.59       46.14      7.52 o 
   4  15   8       21.70       17.06      5.03 o 
   5  15   8       28.34       21.37      5.88 o 
  -7  16   8       25.23       19.01      7.53 o 
  -6  16   8        0.19       -6.09      6.09 o 
  -5  16   8        6.41        3.66      5.37 o 
  -4  16   8      100.71       97.61      5.10 o 
  -3  16   8       21.99       20.53      3.29 o 
  -2  16   8        2.54        4.16      2.94 o 
  -1  16   8        0.21        5.13      3.19 o 
   0  16   8       78.59       70.24      7.85 o 
   1  16   8        6.81       11.17      4.42 o 
   2  16   8        0.19        0.17      2.89 o 
   3  16   8        0.12        0.99      5.47 o 
   4  16   8       21.17       25.62      6.97 o 
   5  16   8        3.92        3.68      5.21 o 
  -7  17   8        6.30       -6.14     17.23 o 
  -6  17   8        3.90       -4.60      5.95 o 
  -5  17   8        1.65        1.80      3.98 o 
  -4  17   8       70.25       60.27      5.27 o 
  -3  17   8        6.44        3.47      2.86 o 
  -2  17   8       21.58       17.70      3.54 o 
  -1  17   8        7.93       10.44      3.54 o 
   0  17   8        7.92        9.46      4.67 o 
   1  17   8        0.01        0.80      3.37 o 
   2  17   8       88.31      103.57      6.17 o 
   3  17   8       67.41       85.50     10.62 o 
   4  17   8        2.82        4.23      8.67 o 
   5  17   8       78.95       84.39     16.02 o 
  -7  18   8        0.20       -9.72      9.72 o 
  -6  18   8       49.66       39.97     11.61 o 
  -5  18   8        4.42        8.39      5.24 o 
  -4  18   8        2.27        3.30      8.21 o 
  -3  18   8        0.75        0.99      3.00 o 
  -2  18   8        0.05       -0.09      3.51 o 
  -1  18   8      178.33      196.48     10.02 o 
   0  18   8        7.59        1.13      4.56 o 
   1  18   8        1.83       -1.07      3.64 o 
   2  18   8        0.00       -3.28      3.28 o 
   3  18   8       25.27       31.81      7.90 o 
   4  18   8        6.06        4.48      6.78 o 
  -7  19   8        0.24       -5.41      7.36 o 
  -6  19   8       18.42       16.78      7.69 o 
  -5  19   8        0.87        7.53      5.15 o 
  -4  19   8       12.57       12.49      5.02 o 
  -3  19   8       50.09       48.01      4.93 o 
  -2  19   8       39.25       35.94      8.49 o 
  -1  19   8       15.83        9.51     10.27 o 
   0  19   8        3.75       -5.44      9.61 o 
   1  19   8       37.85       33.36      7.29 o 
   2  19   8       24.24        9.43      4.54 o 
   3  19   8       24.26       13.51      7.28 o 
   4  19   8       62.94       91.77     10.76 o 
  -6  20   8        1.21        1.11     10.19 o 
  -5  20   8       80.81       87.07      8.32 o 
  -4  20   8        0.48        4.73      4.93 o 
  -3  20   8       26.32       25.94      5.34 o 
  -2  20   8      110.23      121.27      7.31 o 
  -1  20   8        4.16        5.20      8.03 o 
   0  20   8        1.86       -4.62      5.28 o 
   1  20   8        0.56       -4.32      4.32 o 
   2  20   8        4.54        6.05      4.60 o 
   3  20   8        1.24        5.21      6.92 o 
   4  20   8      194.26      209.18     14.94 o 
  -6  21   8        0.22        0.85      7.38 o 
  -5  21   8       56.20       64.75      7.91 o 
  -4  21   8       10.58        7.48      5.30 o 
  -3  21   8       25.82       28.56      5.68 o 
  -2  21   8       26.54       28.24      5.24 o 
  -1  21   8        0.41        5.10     13.39 o 
   0  21   8        0.39        0.80      4.73 o 
   1  21   8       23.77       30.64      6.04 o 
   2  21   8        2.53       -0.04      5.36 o 
   3  21   8        1.50       -0.86      9.78 o 
  -5  22   8        0.05       -0.87      5.57 o 
  -4  22   8       25.94       16.81      5.78 o 
  -3  22   8       13.46       16.04      5.37 o 
  -2  22   8        7.11        2.28      5.22 o 
  -1  22   8       15.39       12.26      5.81 o 
   0  22   8       61.40       57.64      7.62 o 
   1  22   8        2.44        0.80      5.30 o 
   2  22   8       12.75       12.86      5.23 o 
   3  22   8       40.87       45.07      5.80 o 
  -5  23   8        0.79       -5.65      5.65 o 
  -4  23   8        0.03        1.06      5.41 o 
  -3  23   8       26.97       27.72      8.11 o 
  -2  23   8        0.11       -3.79      5.42 o 
  -1  23   8        0.84       -2.52      5.37 o 
   0  23   8      112.39      118.63      9.55 o 
   1  23   8        0.13       -0.86      5.22 o 
   2  23   8        0.21        2.80      5.20 o 
  -4  24   8       52.39       33.50      8.92 o 
  -3  24   8       33.65       24.53      6.19 o 
  -2  24   8        9.32        0.54      5.93 o 
  -1  24   8      163.50      163.67     15.61 o 
   0  24   8       42.10       51.35      7.76 o 
   1  24   8        2.64       -5.27      5.27 o 
  -3  25   8      136.89      156.84     14.19 o 
  -2  25   8       31.97       22.03      6.99 o 
  -1  25   8        0.95        7.15      7.52 o 
   0  25   8        6.27        9.19      6.00 o 
   1  25   8       12.04       11.99      8.94 o 
  -2  26   8       10.63        7.87      6.54 o 
  -1  26   8        0.00        9.49      7.68 o 
  -7   0   9      138.88      133.63     11.73 o 
  -5   0   9       86.81      106.29      7.69 o 
  -3   0   9        0.38       -2.86      2.86 o 
  -1   0   9        0.71       -2.54      3.51 o 
   1   0   9       84.81       91.87      7.42 o 
   3   0   9       13.62       14.92      3.18 o 
   5   0   9        4.31        5.74      3.14 o 
  -7   1   9       10.60       12.07      3.88 o 
  -6   1   9       97.17      100.15      5.44 o 
  -5   1   9       20.34       16.18      2.71 o 
  -4   1   9       27.90       25.41      3.31 o 
  -3   1   9        2.82        3.54      2.26 o 
  -2   1   9       12.90        9.91      2.30 o 
  -1   1   9       63.24       72.61      4.89 o 
   0   1   9       43.32       31.43      3.87 o 
   1   1   9        1.10        0.93      2.68 o 
   2   1   9     1099.10     1135.34     13.71 o 
   3   1   9        4.76        4.77      1.92 o 
   4   1   9       28.38       26.39      2.58 o 
   5   1   9        0.26       -1.99      1.99 o 
   6   1   9       15.69       16.68      3.79 o 
  -8   2   9        0.30       14.05     12.24 o 
  -7   2   9       15.06       12.45      3.89 o 
  -6   2   9        5.15        1.63      3.31 o 
  -5   2   9       40.58       40.37      3.42 o 
  -4   2   9      107.53       94.15      5.72 o 
  -3   2   9      212.93      200.10      6.59 o 
  -2   2   9        4.09       -0.96      2.29 o 
  -1   2   9      144.65      151.21      5.43 o 
   0   2   9      207.59      220.64      7.55 o 
   1   2   9       67.20       71.00      4.87 o 
   2   2   9      964.79      967.60     12.31 o 
   3   2   9        7.99       12.44      2.66 o 
   4   2   9        7.93        6.04      2.34 o 
   5   2   9       21.55       21.41      2.46 o 
   6   2   9        7.02        9.61      2.55 o 
  -8   3   9       22.52       26.13     12.49 o 
  -7   3   9       92.45       97.54      5.56 o 
  -6   3   9       36.84       38.34      4.81 o 
  -5   3   9       37.96       34.61      3.36 o 
  -4   3   9       55.10       49.74      3.64 o 
  -3   3   9      153.22      143.87      5.04 o 
  -2   3   9       20.97       22.94      2.66 o 
  -1   3   9       10.15       12.00      2.72 o 
   0   3   9      356.62      351.11      7.57 o 
   1   3   9       40.61       40.22      4.10 o 
   2   3   9      393.79      409.68     11.71 o 
   3   3   9       21.66       17.19      2.54 o 
   4   3   9        6.47        7.34      2.38 o 
   5   3   9       30.65       30.88      3.56 o 
   6   3   9        7.10        8.89      2.89 o 
  -8   4   9       72.93       96.79     16.06 o 
  -7   4   9       75.77       85.22      6.67 o 
  -6   4   9       28.50       20.56      4.34 o 
  -5   4   9        1.26        2.20      2.51 o 
  -4   4   9      235.73      213.80      6.04 o 
  -3   4   9        5.14        1.49      2.28 o 
  -2   4   9        1.61       -0.06      2.54 o 
  -1   4   9       34.60       30.37      3.61 o 
   0   4   9     1445.22     1401.38     17.49 o 
   1   4   9        6.37        2.70      2.63 o 
   2   4   9      139.25      139.04      4.82 o 
   3   4   9       79.05       86.95      4.07 o 
   4   4   9        1.60        4.52      2.21 o 
   5   4   9       10.03       11.08      6.44 o 
   6   4   9        9.92       13.59      3.49 o 
  -8   5   9        9.60       22.17     10.21 o 
  -7   5   9       30.22       24.72      6.53 o 
  -6   5   9        9.33       10.35      4.36 o 
  -5   5   9      212.59      196.11      5.90 o 
  -4   5   9      228.82      217.26      5.55 o 
  -3   5   9      198.79      181.30      5.52 o 
  -2   5   9       56.16       55.67      3.50 o 
  -1   5   9       92.82      101.43      4.81 o 
   0   5   9      752.26      728.07     17.81 o 
   1   5   9      317.41      325.22      8.91 o 
   2   5   9       76.46       72.34      4.74 o 
   3   5   9        7.48        3.24      2.18 o 
   4   5   9       27.96       21.94      3.49 o 
   5   5   9        0.16        2.43      3.46 o 
   6   5   9       55.94       52.57      5.15 o 
  -9   6   9        0.11       28.39     15.57 o 
  -8   6   9       56.14       59.09      7.90 o 
  -7   6   9       24.97       12.34      6.30 o 
  -6   6   9       36.24       28.62      4.70 o 
  -5   6   9      313.08      285.57      6.93 o 
  -4   6   9        9.27       11.10      2.52 o 
  -3   6   9       20.38       17.25      2.82 o 
  -2   6   9        9.17        6.31      2.66 o 
  -1   6   9       41.68       40.26      3.61 o 
   0   6   9      144.72      143.20      6.73 o 
   1   6   9      210.11      203.83      8.67 o 
   2   6   9        0.03       -1.94      2.27 o 
   3   6   9        0.07       -1.98      1.98 o 
   4   6   9        0.05        1.32      2.62 o 
   5   6   9        4.48        7.55      3.73 o 
   6   6   9       15.70       15.84      3.99 o 
  -9   7   9        0.27      -13.31     13.31 o 
  -8   7   9       70.11       87.72     10.29 o 
  -7   7   9       65.12       69.30      8.21 o 
  -6   7   9       39.67       33.13      4.85 o 
  -5   7   9      236.51      241.01      6.45 o 
  -4   7   9      150.75      135.23      4.80 o 
  -3   7   9       75.66       85.50      4.24 o 
  -2   7   9        0.68       -0.32      2.31 o 
  -1   7   9       87.17       77.40      4.56 o 
   0   7   9       39.97       39.60      3.73 o 
   1   7   9      103.50       98.12      4.55 o 
   2   7   9       27.38       20.56      3.31 o 
   3   7   9       20.19       15.42      5.41 o 
   4   7   9       32.55       28.66      4.78 o 
   5   7   9        4.19        0.90      3.60 o 
   6   7   9      135.33      146.19     12.59 o 
  -8   8   9       63.94       65.72     13.19 o 
  -7   8   9      194.09      209.30     11.75 o 
  -6   8   9       39.76       46.28      5.09 o 
  -5   8   9        0.09        0.37      2.67 o 
  -4   8   9      730.34      658.68     10.42 o 
  -3   8   9      123.74      117.50      4.84 o 
  -2   8   9        6.56        1.93      3.18 o 
  -1   8   9       30.85       24.20      5.16 o 
   0   8   9      192.46      201.29      7.86 o 
   1   8   9       68.57       68.24      5.50 o 
   2   8   9       25.16       27.24      3.53 o 
   3   8   9       79.77       83.20      5.80 o 
   4   8   9       11.58        6.87      4.72 o 
   5   8   9       59.87       52.85      7.33 o 
  -8   9   9       32.35       27.78      7.51 o 
  -7   9   9      478.70      499.80     22.27 o 
  -6   9   9       17.38        8.87      7.56 o 
  -5   9   9       56.50       50.47      3.91 o 
  -4   9   9       91.43       99.78      5.81 o 
  -3   9   9        3.42       -0.58      2.41 o 
  -2   9   9        4.14        7.59      2.72 o 
  -1   9   9        9.92        3.45      2.72 o 
   0   9   9       18.16       10.21      3.50 o 
   1   9   9        8.92        3.26      2.97 o 
   2   9   9       17.52       16.63      3.12 o 
   3   9   9        4.56        2.32      3.13 o 
   4   9   9        0.09       -2.09      4.04 o 
   5   9   9        0.04        5.18      4.64 o 
  -8  10   9       73.21       81.18     16.06 o 
  -7  10   9        2.15       -4.72      6.03 o 
  -6  10   9       19.50        3.97      5.78 o 
  -5  10   9       45.12       46.10      4.23 o 
  -4  10   9       34.12       27.34      3.39 o 
  -3  10   9        0.15       -2.43      2.43 o 
  -2  10   9       79.58       83.88      4.91 o 
  -1  10   9      220.05      215.87      6.83 o 
   0  10   9        0.12       -0.41      2.63 o 
   1  10   9       19.81       21.87      3.09 o 
   2  10   9        1.42        2.04      2.28 o 
   3  10   9        0.01       -2.68      4.09 o 
   4  10   9       24.22       19.67      5.99 o 
   5  10   9        1.38        5.87      5.94 o 
  -8  11   9       36.22       29.90      7.99 o 
  -7  11   9        0.04       -0.62      6.40 o 
  -6  11   9        3.89        3.47      5.65 o 
  -5  11   9       22.29       20.94      3.72 o 
  -4  11   9       96.17      102.10      4.82 o 
  -3  11   9     1071.06     1094.53     14.22 o 
  -2  11   9       14.18       17.28      3.39 o 
  -1  11   9       26.12       25.93      3.61 o 
   0  11   9       15.74       12.31      3.06 o 
   1  11   9      138.07      131.18      5.48 o 
   2  11   9       47.90       44.11      4.07 o 
   3  11   9        6.54       10.68      7.31 o 
   4  11   9        0.41        3.85      6.02 o 
   5  11   9        3.22        5.23      4.97 o 
  -8  12   9       59.31       58.09      9.16 o 
  -7  12   9        0.31        2.63      6.60 o 
  -6  12   9       10.59        7.88      5.73 o 
  -5  12   9       34.76       27.23      4.88 o 
  -4  12   9        8.31       10.63      2.98 o 
  -3  12   9      485.44      510.91      9.15 o 
  -2  12   9        0.04        8.01      7.98 o 
  -1  12   9        0.47        1.95      2.82 o 
   0  12   9        0.86       -0.31      2.79 o 
   1  12   9        5.46        7.74      2.82 o 
   2  12   9       46.22       55.33      4.33 o 
   3  12   9      170.59      147.70     10.15 o 
   4  12   9       33.94       22.77      6.46 o 
   5  12   9       12.78       14.58      5.86 o 
  -8  13   9        4.60        8.85      7.55 o 
  -7  13   9        4.67       -2.66      6.91 o 
  -6  13   9        5.28       -1.02     12.02 o 
  -5  13   9       71.62       76.04      6.27 o 
  -4  13   9        4.52        4.94      2.91 o 
  -3  13   9      610.47      615.42     10.26 o 
  -2  13   9       28.35       25.73      3.86 o 
  -1  13   9       39.58       44.13      4.39 o 
   0  13   9      221.00      224.07      7.54 o 
   1  13   9       15.32        9.07      3.00 o 
   2  13   9        0.89        2.43      3.30 o 
   3  13   9        1.46        3.79     12.22 o 
   4  13   9        0.26       -0.15      5.17 o 
   5  13   9       75.27       64.89      9.96 o 
  -7  14   9       39.14       32.46     10.52 o 
  -6  14   9        0.85        2.86      6.43 o 
  -5  14   9        0.21       -1.90      4.30 o 
  -4  14   9       60.05       59.85      5.11 o 
  -3  14   9      185.39      178.01      5.89 o 
  -2  14   9      167.04      169.83     11.93 o 
  -1  14   9       92.76      105.45      5.55 o 
   0  14   9       43.58       46.79      4.30 o 
   1  14   9       75.58       65.25      9.28 o 
   2  14   9        2.21        5.29      3.05 o 
   3  14   9        0.48       -1.97      5.50 o 
   4  14   9        6.22       17.88      6.67 o 
  -7  15   9       45.44       39.64      8.75 o 
  -6  15   9        1.69       -6.31      6.31 o 
  -5  15   9        0.17        0.79      3.99 o 
  -4  15   9        2.20        2.03      3.04 o 
  -3  15   9       37.01       38.68      3.75 o 
  -2  15   9       49.75       48.90      5.16 o 
  -1  15   9       40.44       37.01      4.64 o 
   0  15   9        0.04        3.13      3.78 o 
   1  15   9       37.00       31.86      7.37 o 
   2  15   9        2.83        5.49      3.98 o 
   3  15   9        0.25       -3.88      9.53 o 
   4  15   9        3.19        8.13     10.78 o 
  -7  16   9       22.28       13.46     10.48 o 
  -6  16   9        1.87       -4.22      6.45 o 
  -5  16   9       13.69       13.32      5.42 o 
  -4  16   9        1.98        3.09      3.28 o 
  -3  16   9      160.32      173.89      6.48 o 
  -2  16   9        0.60       -0.28      4.68 o 
  -1  16   9        4.51        7.24      6.55 o 
   0  16   9       42.12       45.63      5.44 o 
   1  16   9       42.92       44.38     11.08 o 
   2  16   9       14.27        9.17      3.56 o 
   3  16   9        1.61        7.17      6.34 o 
   4  16   9        1.02        4.62      6.47 o 
  -7  17   9        0.12       -2.81      7.81 o 
  -6  17   9        0.76       -0.21      6.51 o 
  -5  17   9       16.82       27.16      6.02 o 
  -4  17   9       18.46       15.92      4.24 o 
  -3  17   9       20.69       11.87      3.90 o 
  -2  17   9       14.31       15.47      5.46 o 
  -1  17   9       46.38       59.09     13.45 o 
   0  17   9       11.49        6.78      4.09 o 
   1  17   9      382.64      436.32     19.84 o 
   2  17   9        0.04       -0.58      3.33 o 
   3  17   9        1.58       -1.65      6.00 o 
   4  17   9       81.58       63.27      9.39 o 
  -6  18   9       51.72       59.29      9.68 o 
  -5  18   9       11.69       18.83      5.88 o 
  -4  18   9       11.13       18.18      5.40 o 
  -3  18   9       14.76        5.45      3.92 o 
  -2  18   9      187.54      206.01     13.31 o 
  -1  18   9       20.50       22.64      5.85 o 
   0  18   9        4.22        3.73      4.79 o 
   1  18   9       21.24       19.76      4.72 o 
   2  18   9        1.21       -1.10      5.89 o 
   3  18   9        0.01        2.28      6.39 o 
  -6  19   9        1.41       -6.67      6.67 o 
  -5  19   9        0.16       -4.95      4.95 o 
  -4  19   9        8.53       -1.57      5.74 o 
  -3  19   9       40.76       32.50      4.78 o 
  -2  19   9       57.09       68.30     11.17 o 
  -1  19   9        1.82       -2.45      4.73 o 
   0  19   9       96.97      106.01      8.53 o 
   1  19   9       65.72       55.28      9.41 o 
   2  19   9        2.10        4.57      3.87 o 
   3  19   9        4.15        2.49      6.80 o 
  -6  20   9        0.48        0.48      9.55 o 
  -5  20   9       11.21        9.77      9.53 o 
  -4  20   9       14.42       18.50      5.89 o 
  -3  20   9       89.57       96.36     10.50 o 
  -2  20   9      103.60      104.74      9.13 o 
  -1  20   9       10.90        9.69      5.54 o 
   0  20   9       37.08       34.67     12.53 o 
   1  20   9       15.32        2.49      6.70 o 
   2  20   9       52.75       57.23     12.61 o 
   3  20   9       13.32        6.64      7.73 o 
  -5  21   9        8.99       -2.23      5.43 o 
  -4  21   9        7.43        5.08      5.42 o 
  -3  21   9      101.10      130.91     10.31 o 
  -2  21   9        4.37        3.75      5.80 o 
  -1  21   9        5.31       10.79      9.78 o 
   0  21   9       28.78       19.03      6.30 o 
   1  21   9        9.68        8.77      6.80 o 
   2  21   9        2.85        4.37      4.83 o 
  -5  22   9       12.30        3.82      8.76 o 
  -4  22   9        1.82        1.38      5.40 o 
  -3  22   9       51.94       50.11      6.74 o 
  -2  22   9        1.21       10.88     11.54 o 
  -1  22   9       14.35       13.67      6.18 o 
   0  22   9       56.63       58.90      7.76 o 
   1  22   9        1.56        4.13      5.62 o 
   2  22   9       16.95       17.37      5.59 o 
  -4  23   9        6.13        6.74      6.86 o 
  -3  23   9        0.47       -5.45      5.45 o 
  -2  23   9       18.07       24.85      9.12 o 
  -1  23   9        0.29        4.09      5.78 o 
   0  23   9        1.35        2.86     15.51 o 
   1  23   9        1.69        1.78      5.67 o 
  -3  24   9       19.14       14.13      6.84 o 
  -2  24   9        3.46       -2.14      7.56 o 
  -1  24   9        0.16       -4.69      5.84 o 
   0  24   9       20.76       18.63      6.79 o 
  -8   0  10       89.50       85.41     14.17 o 
  -6   0  10      504.13      557.48     22.55 o 
  -4   0  10        5.06        4.57      3.84 o 
  -2   0  10      256.57      234.96      8.87 o 
   0   0  10       93.09       87.28      8.07 o 
   2   0  10      203.05      194.88     10.66 o 
   4   0  10        8.77       10.09      3.92 o 
  -8   1  10       27.32        5.96      8.03 o 
  -7   1  10       74.84       67.10      7.46 o 
  -6   1  10       99.45       91.83      7.54 o 
  -5   1  10        8.74        3.84      3.35 o 
  -4   1  10        2.22        1.54      2.68 o 
  -3   1  10       14.16        4.87      3.40 o 
  -2   1  10        4.70        3.99      2.39 o 
  -1   1  10       49.50       43.68      4.64 o 
   0   1  10      138.08      125.48      6.50 o 
   1   1  10     1622.81     1624.38     29.55 o 
   2   1  10       39.14       44.02      4.46 o 
   3   1  10        5.66        3.74      2.35 o 
   4   1  10       12.91       11.04      2.55 o 
   5   1  10        8.78        8.48      2.48 o 
  -8   2  10        2.08      -10.89     10.89 o 
  -7   2  10        5.46        2.52      7.24 o 
  -6   2  10        1.17       -1.19      4.52 o 
  -5   2  10        9.63       10.53      4.64 o 
  -4   2  10        5.84        3.16      2.66 o 
  -3   2  10      244.39      229.37      7.04 o 
  -2   2  10       93.73       91.18      5.37 o 
  -1   2  10       37.74       38.92      3.71 o 
   0   2  10       24.46       24.48      4.00 o 
   1   2  10     1264.99     1285.39     20.35 o 
   2   2  10      228.71      222.12      8.47 o 
   3   2  10       13.80       11.66      2.43 o 
   4   2  10       18.31       21.05      2.82 o 
   5   2  10        0.02        0.77      1.97 o 
  -8   3  10        8.99       10.78     14.95 o 
  -7   3  10        3.81        7.29      7.68 o 
  -6   3  10      612.54      648.48     14.03 o 
  -5   3  10        1.68       -1.10      2.80 o 
  -4   3  10       60.44       61.66      4.09 o 
  -3   3  10      184.00      169.06      5.72 o 
  -2   3  10        9.18        5.06      2.46 o 
  -1   3  10        0.11        2.90      2.50 o 
   0   3  10       79.75       75.75      6.51 o 
   1   3  10       80.01       86.41      5.63 o 
   2   3  10       48.07       37.78      4.96 o 
   3   3  10        1.17        2.75      2.29 o 
   4   3  10        0.96        0.35      2.09 o 
   5   3  10        3.53        2.37      2.67 o 
  -8   4  10        0.32       -5.62      6.00 o 
  -7   4  10      134.58      117.51     13.67 o 
  -6   4  10       70.67       72.10      5.91 o 
  -5   4  10       15.69       15.21      3.45 o 
  -4   4  10        0.42        1.18      2.56 o 
  -3   4  10      186.67      196.63      6.05 o 
  -2   4  10       89.81       77.31      4.77 o 
  -1   4  10       14.46       19.12      3.19 o 
   0   4  10       37.73       40.16      4.50 o 
   1   4  10      165.25      167.39      7.11 o 
   2   4  10       21.41       24.19      3.89 o 
   3   4  10        1.74        1.02      2.79 o 
   4   4  10        2.47        0.35      4.12 o 
   5   4  10        0.28        2.25      3.70 o 
  -8   5  10        8.55       -3.05      6.38 o 
  -7   5  10       39.70       49.13      6.95 o 
  -6   5  10        2.31       -2.83      3.87 o 
  -5   5  10        2.06        3.06      3.01 o 
  -4   5  10        8.67        7.87      2.84 o 
  -3   5  10        2.44        2.32      2.51 o 
  -2   5  10       48.22       44.23      4.05 o 
  -1   5  10        0.38        2.44      2.71 o 
   0   5  10        4.56        6.87      2.73 o 
   1   5  10        3.70        1.55      2.89 o 
   2   5  10        9.86        5.26      3.13 o 
   3   5  10       76.14       65.57      5.01 o 
   4   5  10        0.46        3.53      4.05 o 
   5   5  10        8.55        7.65      4.86 o 
  -8   6  10        5.08       15.08      9.12 o 
  -7   6  10      199.39      195.05     14.79 o 
  -6   6  10       26.63       31.50      5.03 o 
  -5   6  10       60.22       63.83      4.67 o 
  -4   6  10       46.44       47.64      3.89 o 
  -3   6  10        0.10       -1.64      2.31 o 
  -2   6  10       51.74       48.21      4.87 o 
  -1   6  10        1.89        5.93      2.73 o 
   0   6  10       22.53       23.23      4.26 o 
   1   6  10        0.15       -1.20      2.95 o 
   2   6  10        0.26       -1.68      3.03 o 
   3   6  10      178.21      190.46      7.32 o 
   4   6  10        3.32        1.22      4.12 o 
   5   6  10       45.51       41.78      7.93 o 
  -8   7  10       55.53       38.74      8.27 o 
  -7   7  10        7.18        4.19      6.00 o 
  -6   7  10       11.35        6.41      5.69 o 
  -5   7  10        0.21       -1.99      2.80 o 
  -4   7  10       56.94       49.14      3.98 o 
  -3   7  10       62.46       60.04      4.04 o 
  -2   7  10        7.51        8.25      3.04 o 
  -1   7  10       21.20       24.14      3.61 o 
   0   7  10       17.63       18.90      3.15 o 
   1   7  10        4.54        4.73      3.20 o 
   2   7  10        1.87        1.68      3.53 o 
   3   7  10      237.86      231.49     17.05 o 
   4   7  10       95.85      113.75      9.34 o 
   5   7  10       19.59       25.82      6.20 o 
  -8   8  10       23.97       30.71      7.73 o 
  -7   8  10       50.07       39.59      7.71 o 
  -6   8  10        1.57        0.05      4.21 o 
  -5   8  10       82.38       75.63      4.98 o 
  -4   8  10        0.08        1.20      2.96 o 
  -3   8  10       28.05       30.19      3.39 o 
  -2   8  10        3.61        2.13      2.85 o 
  -1   8  10       70.15       65.37      4.58 o 
   0   8  10       48.86       51.67      5.70 o 
   1   8  10      203.69      199.57      6.55 o 
   2   8  10       10.64       12.14      4.21 o 
   3   8  10      218.19      242.46     17.79 o 
   4   8  10        0.74       -4.02      4.02 o 
   5   8  10        5.92        2.12      4.84 o 
  -8   9  10      281.09      309.96     23.58 o 
  -7   9  10       83.56       84.75     14.46 o 
  -6   9  10       24.62       26.82      5.45 o 
  -5   9  10       17.18       11.70      3.51 o 
  -4   9  10       14.69        6.01      3.29 o 
  -3   9  10      177.25      178.66      6.10 o 
  -2   9  10        2.05        2.84      2.88 o 
  -1   9  10       95.48      102.30      5.46 o 
   0   9  10       31.47       29.24      3.63 o 
   1   9  10        1.19       -0.94      2.89 o 
   2   9  10        1.68        2.44      3.69 o 
   3   9  10       47.62       42.60      9.94 o 
   4   9  10       11.10        4.32      5.12 o 
   5   9  10       11.41       20.83      8.34 o 
  -8  10  10        0.49       -1.43     10.58 o 
  -7  10  10        8.72       -2.01      6.85 o 
  -6  10  10       87.44       97.50      6.88 o 
  -5  10  10       60.10       60.55      4.83 o 
  -4  10  10       31.03       34.32      4.12 o 
  -3  10  10      194.20      192.60      6.38 o 
  -2  10  10        3.37        7.15      3.57 o 
  -1  10  10       27.17       27.57      3.86 o 
   0  10  10       57.87       54.19      4.57 o 
   1  10  10        0.11        0.71      3.04 o 
   2  10  10       21.73       23.56      4.38 o 
   3  10  10       22.68       11.17      7.76 o 
   4  10  10        2.38        0.09      4.63 o 
  -8  11  10        1.39       -1.14     17.48 o 
  -7  11  10       58.76       52.70     18.98 o 
  -6  11  10        0.48       -1.80      5.68 o 
  -5  11  10        3.69        0.46      3.42 o 
  -4  11  10      571.52      543.95     12.31 o 
  -3  11  10       37.84       39.56      5.33 o 
  -2  11  10        9.09        5.67      3.36 o 
  -1  11  10       72.68       66.01      4.88 o 
   0  11  10        0.05        1.23      4.68 o 
   1  11  10        8.85        9.57      3.66 o 
   2  11  10       18.82       21.34      3.82 o 
   3  11  10        0.46       -1.85      6.66 o 
   4  11  10        0.00        3.00      7.11 o 
  -7  12  10        6.59       -0.03      6.99 o 
  -6  12  10        0.80        2.03      6.42 o 
  -5  12  10        4.57        5.07      3.55 o 
  -4  12  10      332.65      328.75      8.84 o 
  -3  12  10        0.00       -0.73      2.80 o 
  -2  12  10       43.52       44.53      4.50 o 
  -1  12  10        0.03        0.29      3.56 o 
   0  12  10        6.11        5.08      3.65 o 
   1  12  10        5.30       -0.21      3.22 o 
   2  12  10      150.30      156.21     12.27 o 
   3  12  10        5.66        0.96      5.92 o 
   4  12  10        3.32       13.35      8.96 o 
  -7  13  10       25.94       38.64      8.56 o 
  -6  13  10        0.62       -5.20      5.82 o 
  -5  13  10       32.08       34.36      4.89 o 
  -4  13  10      103.25       96.25      6.10 o 
  -3  13  10       21.83       19.88      4.08 o 
  -2  13  10       50.77       46.61      5.81 o 
  -1  13  10       56.80       46.57      5.71 o 
   0  13  10        9.01        6.02      3.89 o 
   1  13  10        2.61        2.96      3.68 o 
   2  13  10       42.88       47.11      5.46 o 
   3  13  10       11.99       20.26      6.29 o 
   4  13  10        9.02        1.89      7.89 o 
  -7  14  10       17.52       22.76      8.12 o 
  -6  14  10       72.19       72.59     16.86 o 
  -5  14  10        1.02        0.19      4.00 o 
  -4  14  10       51.94       52.27      6.07 o 
  -3  14  10       59.81       60.37      7.87 o 
  -2  14  10        3.84        5.59     13.35 o 
  -1  14  10      139.39      151.27      8.38 o 
   0  14  10       14.22       10.64      4.31 o 
   1  14  10       40.45       38.30      4.96 o 
   2  14  10       34.19       39.88      8.17 o 
   3  14  10        0.17       12.04      6.04 o 
   4  14  10        6.73       11.82      6.60 o 
  -7  15  10        4.13       -3.99      8.36 o 
  -6  15  10        3.83       -1.05      6.46 o 
  -5  15  10        3.64        0.17      5.22 o 
  -4  15  10        0.57        1.21      3.84 o 
  -3  15  10        0.16       -2.82      4.78 o 
  -2  15  10       61.30       43.23      6.78 o 
  -1  15  10       17.99       17.79      4.86 o 
   0  15  10       72.76       71.58      6.37 o 
   1  15  10        0.00        1.34      3.77 o 
   2  15  10        6.18       -3.11      5.50 o 
   3  15  10        0.05        9.09      6.38 o 
  -6  16  10        8.87       14.21      7.93 o 
  -5  16  10        0.12       -4.71      4.71 o 
  -4  16  10       27.69       35.76      6.13 o 
  -3  16  10       48.45       56.47     14.05 o 
  -2  16  10      451.24      518.00     16.99 o 
  -1  16  10       16.59       10.86      5.56 o 
   0  16  10        5.21       12.34      4.80 o 
   1  16  10       22.47       15.26      4.52 o 
   2  16  10       61.67       59.73      5.31 o 
   3  16  10        8.17       11.63     11.17 o 
  -6  17  10       33.72       36.99      8.59 o 
  -5  17  10        6.37        1.16      5.21 o 
  -4  17  10        0.06        4.63      4.09 o 
  -3  17  10       40.04       38.91      7.35 o 
  -2  17  10       86.58       81.61      8.65 o 
  -1  17  10       14.87        7.97      5.57 o 
   0  17  10       18.58       11.60      4.89 o 
   1  17  10      103.87       97.86     27.30 o 
   2  17  10        0.28        8.17      7.04 o 
   3  17  10        0.05       -3.47      6.52 o 
  -6  18  10      104.89      108.13     11.44 o 
  -5  18  10        0.56       -2.64      7.12 o 
  -4  18  10       10.93        7.55      5.29 o 
  -3  18  10       34.61       47.52     14.87 o 
  -2  18  10      237.08      228.51     12.47 o 
  -1  18  10        1.98       -2.07      7.15 o 
   0  18  10       14.99       15.04      5.89 o 
   1  18  10        7.30       12.45      4.66 o 
   2  18  10        8.40        6.62      6.44 o 
  -5  19  10        0.02       -4.99      4.99 o 
  -4  19  10        0.55       -1.46      4.88 o 
  -3  19  10      219.08      226.08     11.85 o 
  -2  19  10       57.11       57.02      8.03 o 
  -1  19  10        0.20        4.65      5.41 o 
   0  19  10       10.16       22.67     12.74 o 
   1  19  10        1.56        1.88      4.89 o 
   2  19  10       20.97       12.62      4.31 o 
  -5  20  10        1.03       -6.58      6.58 o 
  -4  20  10        0.34        0.55      5.16 o 
  -3  20  10      117.63      122.82     12.88 o 
  -2  20  10      168.74      176.83     22.10 o 
  -1  20  10        0.13        7.40      5.59 o 
   0  20  10        9.38        4.81      5.54 o 
   1  20  10       32.49       39.72      6.51 o 
  -4  21  10       38.09       18.71      7.09 o 
  -3  21  10       13.67       18.86      8.96 o 
  -2  21  10       45.24       42.56      7.57 o 
  -1  21  10        7.80        6.78      5.74 o 
   0  21  10        4.22        5.60      5.82 o 
   1  21  10        3.90       -0.91      5.55 o 
  -3  22  10       34.44       32.25     10.93 o 
  -2  22  10       19.74       16.11      9.74 o 
  -1  22  10        2.98        1.94      5.47 o 
   0  22  10       21.40       19.25     13.17 o 
  -7   0  11       37.31       47.04      9.65 o 
  -5   0  11        0.19       -3.20      4.01 o 
  -3   0  11      303.62      292.96     10.77 o 
  -1   0  11       74.48       80.78     12.43 o 
   1   0  11        9.18        4.85      5.87 o 
   3   0  11        2.14        0.08      5.50 o 
  -8   1  11        2.38       -3.45      7.52 o 
  -7   1  11       19.95       12.64      5.81 o 
  -6   1  11      174.73      176.04      9.82 o 
  -5   1  11       22.93       22.93      4.47 o 
  -4   1  11       71.70       79.84      5.22 o 
  -3   1  11       59.58       52.75      4.92 o 
  -2   1  11       40.03       39.22      4.39 o 
  -1   1  11        1.71       -0.94      3.24 o 
   0   1  11       46.16       34.32      4.64 o 
   1   1  11        5.96        5.68      4.29 o 
   2   1  11       20.39       17.56      5.06 o 
   3   1  11        1.98        5.43      4.24 o 
   4   1  11        3.23        5.16      2.87 o 
  -8   2  11       22.09       33.65      8.75 o 
  -7   2  11       23.59       11.28      5.98 o 
  -6   2  11       10.60        2.64      5.26 o 
  -5   2  11      148.75      149.62      8.98 o 
  -4   2  11       52.57       55.50      4.37 o 
  -3   2  11        0.71        0.90      2.63 o 
  -2   2  11       54.93       62.77      4.83 o 
  -1   2  11       48.83       44.88      5.18 o 
   0   2  11        0.90       -1.79      3.66 o 
   1   2  11       55.13       49.50      6.54 o 
   2   2  11       75.63       84.20      7.53 o 
   3   2  11       14.72       11.47      3.94 o 
   4   2  11        0.67        1.20      2.67 o 
  -8   3  11       12.12       10.56      8.05 o 
  -7   3  11       67.72       66.09      8.77 o 
  -6   3  11        7.82       10.33      6.98 o 
  -5   3  11      109.41      103.66      8.17 o 
  -4   3  11       95.47       89.85      7.68 o 
  -3   3  11       21.10       25.55      5.43 o 
  -2   3  11      161.45      176.22      6.81 o 
  -1   3  11       58.45       61.32      4.70 o 
   0   3  11       20.12       16.54      5.32 o 
   1   3  11        6.36        7.59      4.67 o 
   2   3  11        1.05        2.54      4.18 o 
   3   3  11      113.56      116.42      6.27 o 
   4   3  11        2.34        2.16      2.61 o 
  -8   4  11       14.83        8.22      8.71 o 
  -7   4  11      217.37      225.35     11.02 o 
  -6   4  11      123.60      127.50      8.95 o 
  -5   4  11        6.38        1.83      3.75 o 
  -4   4  11       39.87       37.37      3.98 o 
  -3   4  11       38.62       28.76      3.66 o 
  -2   4  11       50.86       50.22      4.61 o 
  -1   4  11        3.27        2.76      2.86 o 
   0   4  11       32.62       20.37      5.44 o 
   1   4  11        1.87        3.18      4.34 o 
   2   4  11       20.38       16.95      5.00 o 
   3   4  11       27.28       23.36      3.78 o 
   4   4  11       10.15        8.62      3.13 o 
  -8   5  11       13.53       18.16      9.24 o 
  -7   5  11       81.69       91.03      8.37 o 
  -6   5  11       16.04       23.79      6.14 o 
  -5   5  11       41.73       39.69      7.40 o 
  -4   5  11       26.90       21.29      3.55 o 
  -3   5  11       68.16       67.10      6.82 o 
  -2   5  11        0.15       -0.14      2.80 o 
  -1   5  11        2.82        2.83      3.91 o 
   0   5  11       66.09       67.28     11.19 o 
   1   5  11      101.84      107.84      8.35 o 
   2   5  11      118.08      112.39     10.58 o 
   3   5  11        0.51       -2.38      3.60 o 
   4   5  11        0.05        6.81      4.78 o 
  -8   6  11       71.92       63.58      9.04 o 
  -7   6  11       84.19      106.64     12.18 o 
  -6   6  11       20.42        8.53      5.48 o 
  -5   6  11       88.24      101.38      6.47 o 
  -4   6  11        2.47        1.72      2.93 o 
  -3   6  11      105.29      106.73      5.20 o 
  -2   6  11        0.22       -1.87      2.86 o 
  -1   6  11        3.21        6.53      3.42 o 
   0   6  11        0.37       -1.70      3.28 o 
   1   6  11       11.56        6.90      4.44 o 
   2   6  11      578.65      571.76     20.13 o 
   3   6  11       22.14       14.97      4.33 o 
   4   6  11        1.04       -4.29      4.29 o 
  -8   7  11        0.87        4.23      8.59 o 
  -7   7  11       16.40       15.86      9.16 o 
  -6   7  11        6.02        9.02      5.38 o 
  -5   7  11      103.68      111.80      6.73 o 
  -4   7  11        5.08        4.91      3.30 o 
  -3   7  11        1.25       -1.60      2.58 o 
  -2   7  11        0.38       -2.64      2.96 o 
  -1   7  11        1.04        8.24      3.68 o 
   0   7  11       53.95       66.60     11.23 o 
   1   7  11        5.95        9.35      7.81 o 
   2   7  11      537.77      527.46     34.14 o 
   3   7  11       31.61       31.15      4.75 o 
   4   7  11       19.95       12.41      7.89 o 
  -7   8  11       25.35       38.45     10.02 o 
  -6   8  11        0.57        0.89      6.16 o 
  -5   8  11      113.03      106.21      6.60 o 
  -4   8  11        0.26       -2.33      3.17 o 
  -3   8  11        3.21        3.89      2.79 o 
  -2   8  11       24.10       13.46      4.53 o 
  -1   8  11        0.19        0.50      3.54 o 
   0   8  11       17.33       18.87      4.21 o 
   1   8  11        7.21       -1.56      4.00 o 
   2   8  11      441.86      405.09     13.86 o 
   3   8  11       68.98       54.97     11.34 o 
   4   8  11        2.15        1.07      6.61 o 
  -7   9  11        8.21       13.47      7.41 o 
  -6   9  11        1.47        8.20      5.40 o 
  -5   9  11        8.78       11.99      4.19 o 
  -4   9  11        2.40        0.85      3.55 o 
  -3   9  11        0.16        2.95      3.31 o 
  -2   9  11        3.34        1.02      4.09 o 
  -1   9  11       70.90       78.30      7.75 o 
   0   9  11       29.25       28.17      4.56 o 
   1   9  11       16.03        6.96      3.71 o 
   2   9  11       73.94       74.63      6.84 o 
   3   9  11       26.26       18.73      8.96 o 
   4   9  11        0.21        1.19      7.56 o 
  -7  10  11       14.44       -1.41      6.67 o 
  -6  10  11        0.47        6.20      5.56 o 
  -5  10  11       27.29       23.02      5.25 o 
  -4  10  11        0.09       -0.81      3.92 o 
  -3  10  11        8.43       10.48      3.86 o 
  -2  10  11       12.24       16.61      4.56 o 
  -1  10  11       92.14       98.71      7.21 o 
   0  10  11       26.61       24.60      4.76 o 
   1  10  11        3.90        6.42      3.81 o 
   2  10  11        1.35        1.56      4.04 o 
   3  10  11        0.81       -2.05      7.39 o 
  -7  11  11        2.30        1.99     10.04 o 
  -6  11  11       87.60       75.60      7.07 o 
  -5  11  11       16.25       33.59      5.59 o 
  -4  11  11        0.15        2.96      4.37 o 
  -3  11  11        3.07        6.26      5.26 o 
  -2  11  11        6.53        9.56      4.39 o 
  -1  11  11       41.32       37.98      5.54 o 
   0  11  11        9.20        7.62      4.06 o 
   1  11  11       32.22       32.86      4.95 o 
   2  11  11       33.34       35.58      4.64 o 
   3  11  11       11.77       14.75      8.34 o 
  -7  12  11        0.30       -1.04     15.36 o 
  -6  12  11        1.00       10.90      7.42 o 
  -5  12  11       54.07       52.00      6.92 o 
  -4  12  11       23.10       20.51      7.02 o 
  -3  12  11       52.70       62.71      8.22 o 
  -2  12  11       74.16       79.54      7.01 o 
  -1  12  11        1.32        1.90      4.09 o 
   0  12  11       14.00       15.70      4.64 o 
   1  12  11       30.30       31.77      5.13 o 
   2  12  11       97.84      105.44     16.08 o 
   3  12  11       16.01       21.44      9.33 o 
  -6  13  11      121.38      155.60     12.57 o 
  -5  13  11      200.43      194.08     11.64 o 
  -4  13  11        5.87       11.93      4.93 o 
  -3  13  11        0.89       -0.88      5.19 o 
  -2  13  11       27.81       35.53      5.86 o 
  -1  13  11        0.11        1.56      4.03 o 
   0  13  11        7.86       11.06      4.49 o 
   1  13  11       45.02       41.85      5.29 o 
   2  13  11        0.97        8.27      6.00 o 
   3  13  11        3.99       15.43      6.36 o 
  -6  14  11       59.14       77.06      9.74 o 
  -5  14  11       21.86       37.20     10.66 o 
  -4  14  11        6.01        4.73      4.72 o 
  -3  14  11        3.29       -0.53      5.33 o 
  -2  14  11      713.88      776.52     29.17 o 
  -1  14  11       74.58       75.43      6.92 o 
   0  14  11        0.11        1.45      4.13 o 
   1  14  11       34.62       35.14      5.30 o 
   2  14  11        4.23        2.18      5.71 o 
  -6  15  11        0.00       -5.90      5.90 o 
  -5  15  11       47.39       49.03     11.56 o 
  -4  15  11        8.57        7.76      4.86 o 
  -3  15  11        3.14        7.02      5.61 o 
  -2  15  11       54.71       71.42      8.18 o 
  -1  15  11       35.73       46.73      6.23 o 
   0  15  11        2.83        1.96      4.49 o 
   1  15  11       12.61        9.63      4.43 o 
   2  15  11       51.22       82.66     27.63 o 
  -5  16  11        0.06        0.43      5.68 o 
  -4  16  11       41.90       57.68      7.78 o 
  -3  16  11      439.13      417.39     21.44 o 
  -2  16  11       30.35       27.53      6.94 o 
  -1  16  11       30.65       29.93     14.91 o 
   0  16  11        0.57       -2.41      4.49 o 
   1  16  11        0.06        0.64      4.34 o 
   2  16  11       46.47       50.17     13.31 o 
  -5  17  11       20.94       28.25     14.01 o 
  -4  17  11       11.61       13.09      6.13 o 
  -3  17  11       92.61       84.38      9.49 o 
  -2  17  11       81.32       83.83     10.00 o 
  -1  17  11        3.41        3.73      5.42 o 
   0  17  11       22.61       18.40      5.29 o 
   1  17  11        5.01        0.96      5.68 o 
  -5  18  11       90.46      116.62     11.61 o 
  -4  18  11       13.11       12.32      5.39 o 
  -3  18  11      291.85      290.90     14.04 o 
  -2  18  11      108.37      104.00     10.37 o 
  -1  18  11       11.56       11.29      8.91 o 
   0  18  11       25.73       22.59     16.02 o 
   1  18  11       10.29        6.47      4.88 o 
  -4  19  11        6.86       12.50      7.11 o 
  -3  19  11       48.35       55.15      8.43 o 
  -2  19  11        8.32        6.27      6.09 o 
  -1  19  11       31.59       26.57      7.42 o 
   0  19  11       23.09       21.14      6.61 o 
  -3  20  11       10.77        7.68      6.48 o 
  -2  20  11       22.08       34.71     10.64 o 
  -1  20  11        0.12        6.72      6.55 o 
  -6   0  12       72.70       96.09     12.65 o 
  -4   0  12        0.66        6.64      6.08 o 
  -2   0  12      271.25      282.01     12.96 o 
   0   0  12       34.15       17.50      7.68 o 
   2   0  12      109.94      108.95     12.69 o 
  -7   1  12      150.73      151.57     10.03 o 
  -6   1  12      425.68      473.69     16.09 o 
  -5   1  12       42.78       45.92      5.51 o 
  -4   1  12        0.02        0.13      3.56 o 
  -3   1  12        2.32        4.94      3.63 o 
  -2   1  12       11.87       10.64      3.51 o 
  -1   1  12        0.70       -1.02      4.21 o 
   0   1  12       19.41       25.10      9.16 o 
   1   1  12       18.99       18.99      5.75 o 
   2   1  12        7.38        5.98      8.30 o 
   3   1  12       10.88       13.34      6.00 o 
  -7   2  12        6.93        7.02      6.17 o 
  -6   2  12       58.85       47.94      7.45 o 
  -5   2  12        1.05       -0.75      4.33 o 
  -4   2  12        0.41        1.64      3.59 o 
  -3   2  12      109.35      102.03      6.42 o 
  -2   2  12       22.45       24.81      5.10 o 
  -1   2  12       16.93       18.20      5.99 o 
   0   2  12       31.88       28.63      6.39 o 
   1   2  12        0.40        2.09      4.42 o 
   2   2  12        6.23       10.89      4.99 o 
   3   2  12        2.00        1.64      4.33 o 
  -7   3  12        6.83        6.74      6.23 o 
  -6   3  12      143.36      151.53     10.05 o 
  -5   3  12        3.16        2.26      4.33 o 
  -4   3  12       21.87       22.44      4.41 o 
  -3   3  12      114.65      122.90      6.76 o 
  -2   3  12        0.01        4.93      4.10 o 
  -1   3  12       24.39       24.29      6.03 o 
   0   3  12       30.54       29.00      6.27 o 
   1   3  12       11.92        8.69      5.03 o 
   2   3  12        2.86        9.48      4.98 o 
   3   3  12        4.86        6.37      4.72 o 
  -7   4  12        7.94        0.02      5.85 o 
  -6   4  12        0.01       -0.69     10.27 o 
  -5   4  12        0.03        0.12      4.25 o 
  -4   4  12       38.29       36.41      4.93 o 
  -3   4  12       35.96       42.47      4.90 o 
  -2   4  12       78.22       75.21      6.77 o 
  -1   4  12       31.86       43.73      5.57 o 
   0   4  12       26.56       21.65      5.73 o 
   1   4  12       22.99       24.01      5.80 o 
   2   4  12        0.23        5.43      4.71 o 
   3   4  12        0.51        9.82      4.72 o 
  -7   5  12       16.93       10.55      6.21 o 
  -6   5  12       47.29       44.79      7.39 o 
  -5   5  12       18.46       18.30      5.02 o 
  -4   5  12       13.93       13.41      4.30 o 
  -3   5  12       23.19       23.56      4.42 o 
  -2   5  12      117.20      125.52      8.04 o 
  -1   5  12        8.93       12.20      4.17 o 
   0   5  12       71.66       72.83      8.26 o 
   1   5  12        2.39        2.41      4.76 o 
   2   5  12        4.49        5.09      4.67 o 
   3   5  12       10.42        5.95      4.36 o 
  -7   6  12       42.41       37.66      8.83 o 
  -6   6  12       23.66       26.61      9.02 o 
  -5   6  12       71.15       69.11      6.90 o 
  -4   6  12        5.63        8.63      4.10 o 
  -3   6  12        0.89        0.99      3.58 o 
  -2   6  12        0.01        3.02      4.04 o 
  -1   6  12       41.68       39.37      5.49 o 
   0   6  12        1.15        8.19      5.06 o 
   1   6  12      139.76      143.66     10.16 o 
   2   6  12       41.28       49.24      6.66 o 
   3   6  12       74.08       69.10     19.37 o 
  -7   7  12       17.23       11.71      9.49 o 
  -6   7  12       31.89       32.75      6.82 o 
  -5   7  12        0.37        4.13      4.79 o 
  -4   7  12      200.03      233.34      9.95 o 
  -3   7  12       12.53        7.59      3.80 o 
  -2   7  12        9.46        7.58      4.33 o 
  -1   7  12       12.30       11.24      4.26 o 
   0   7  12       12.09        4.87      4.05 o 
   1   7  12       53.74       59.52      7.39 o 
   2   7  12      109.68      113.38      8.50 o 
   3   7  12        0.61       -0.94      6.57 o 
  -7   8  12        1.21        2.22      8.63 o 
  -6   8  12        4.63        1.70      6.00 o 
  -5   8  12      139.82      145.56      8.79 o 
  -4   8  12       27.47       34.39      6.85 o 
  -3   8  12        1.72        1.36      3.44 o 
  -2   8  12       56.06       74.08      6.97 o 
  -1   8  12      495.18      549.17     19.38 o 
   0   8  12       14.00       23.28      5.13 o 
   1   8  12       33.52       39.30      6.66 o 
   2   8  12       30.77       34.59      6.03 o 
   3   8  12        4.02        1.56      7.19 o 
  -6   9  12        0.01        0.98      5.78 o 
  -5   9  12       84.06       86.86      7.69 o 
  -4   9  12       14.64       19.87      5.13 o 
  -3   9  12        3.39        4.82      4.82 o 
  -2   9  12       16.90       21.11      5.38 o 
  -1   9  12      164.49      170.15     11.45 o 
   0   9  12       33.33       44.66      5.69 o 
   1   9  12        3.64        6.07      4.84 o 
   2   9  12       36.33       30.16      5.62 o 
  -6  10  12        2.75        5.41      5.08 o 
  -5  10  12        4.53        6.64      5.03 o 
  -4  10  12        3.69        3.59      4.64 o 
  -3  10  12        2.19        1.70      4.78 o 
  -2  10  12       65.23       87.14     14.66 o 
  -1  10  12      282.18      304.60     15.47 o 
   0  10  12       29.31       29.70      7.88 o 
   1  10  12        1.09        2.93      4.21 o 
   2  10  12       23.74       30.31      5.49 o 
  -6  11  12       19.85       26.70      6.07 o 
  -5  11  12      143.78      174.24     12.02 o 
  -4  11  12       35.85       35.53      6.58 o 
  -3  11  12       27.90       46.94      7.63 o 
  -2  11  12      150.39      139.69     11.20 o 
  -1  11  12        1.04        1.77      8.39 o 
   0  11  12        1.89        6.73      4.39 o 
   1  11  12       37.57       47.27      6.15 o 
   2  11  12        0.06        0.71      4.07 o 
  -6  12  12       44.51       45.71      8.68 o 
  -5  12  12      181.50      215.51     11.36 o 
  -4  12  12      187.26      228.11     11.92 o 
  -3  12  12        0.04       12.74      6.04 o 
  -2  12  12       40.19       53.00      6.81 o 
  -1  12  12       77.62       84.57      7.41 o 
   0  12  12        2.62        5.74      4.55 o 
   1  12  12        2.90        1.38      4.26 o 
   2  12  12        0.07        5.27      5.97 o 
  -5  13  12      124.91      152.48     12.59 o 
  -4  13  12        3.62        3.32      8.59 o 
  -3  13  12       26.13       47.29     15.80 o 
  -2  13  12       30.26       27.66      6.01 o 
  -1  13  12       29.76       29.55      5.97 o 
   0  13  12        2.65        1.63      4.39 o 
   1  13  12       31.87       20.74      5.13 o 
  -5  14  12        5.18        6.51      5.66 o 
  -4  14  12        8.60        4.72      5.17 o 
  -3  14  12        9.95       10.20      6.13 o 
  -2  14  12       12.86        4.02      5.54 o 
  -1  14  12       14.63       16.56      5.48 o 
   0  14  12        4.28        9.89      4.91 o 
   1  14  12        4.61        7.73      4.46 o 
  -5  15  12        0.23       10.68      5.45 o 
  -4  15  12       17.06       18.78      5.84 o 
  -3  15  12       10.46       10.61      6.61 o 
  -2  15  12        0.42        4.33      5.56 o 
  -1  15  12        5.25        2.55      6.16 o 
   0  15  12        5.34        2.42      4.80 o 
   1  15  12        3.43       -1.67      4.28 o 
  -4  16  12       57.97       51.35     11.33 o 
  -3  16  12       22.92       19.80      7.33 o 
  -2  16  12        2.00       -0.80      5.59 o 
  -1  16  12       23.77       25.43      6.78 o 
   0  16  12       18.73       15.51      5.55 o 
  -3  17  12        0.80        7.44      6.70 o 
  -2  17  12       20.73        6.97      6.38 o 
  -1  17  12        2.40        6.67      7.97 o 
  -5   0  13       75.39       90.99     11.22 o 
  -3   0  13       19.29       31.92     10.00 o 
  -1   0  13       67.10       64.66     12.45 o 
   1   0  13       35.98       17.21      7.85 o 
  -6   1  13       57.13       40.83      7.72 o 
  -5   1  13        6.62        6.39      4.56 o 
  -4   1  13        0.13        3.68      4.05 o 
  -3   1  13        0.43        0.43      3.65 o 
  -2   1  13       10.67        5.79      4.48 o 
  -1   1  13       37.69       35.27      9.57 o 
   0   1  13        0.92        3.39      4.95 o 
   1   1  13       16.89       16.27      5.90 o 
   2   1  13        7.72        3.14      5.04 o 
  -6   2  13        3.03        5.32      6.14 o 
  -5   2  13        1.12        2.84      4.88 o 
  -4   2  13       28.39       31.73      6.16 o 
  -3   2  13       63.36       65.08      5.99 o 
  -2   2  13        0.10        4.88      4.37 o 
  -1   2  13        2.50        6.28      5.59 o 
   0   2  13      196.64      218.86     12.58 o 
   1   2  13       36.60       31.78      6.42 o 
   2   2  13        0.03       -3.95      4.55 o 
  -6   3  13        0.27        6.15      6.00 o 
  -5   3  13       27.12       34.05      6.19 o 
  -4   3  13       47.61       57.85      9.49 o 
  -3   3  13        9.99        5.68      4.65 o 
  -2   3  13        0.40       -1.82      4.06 o 
  -1   3  13        0.05       -0.21      4.79 o 
   0   3  13       74.06       81.79     13.64 o 
   1   3  13       17.80       21.26      6.47 o 
   2   3  13        2.59        4.18      4.91 o 
  -6   4  13       39.93       47.47      7.65 o 
  -5   4  13       37.91       36.56      6.19 o 
  -4   4  13       44.89       37.66      9.37 o 
  -3   4  13       21.55       27.96      4.91 o 
  -2   4  13        0.03       -0.41      4.20 o 
  -1   4  13        3.47        8.99      4.66 o 
   0   4  13      237.76      249.19     13.33 o 
   1   4  13        0.08        4.21      4.98 o 
   2   4  13        6.80       13.27      5.47 o 
  -6   5  13       46.33       43.01      7.64 o 
  -5   5  13        5.98        6.60      5.19 o 
  -4   5  13       32.52       29.24      8.49 o 
  -3   5  13        9.42       10.78      4.16 o 
  -2   5  13       14.09        6.98      4.69 o 
  -1   5  13      208.87      222.43     10.28 o 
   0   5  13       48.67       57.06      8.13 o 
   1   5  13        0.39        0.80      5.44 o 
   2   5  13        0.45        1.40      5.24 o 
  -6   6  13      142.99      149.72     10.93 o 
  -5   6  13       96.13      116.77      8.51 o 
  -4   6  13      101.31      107.60      7.26 o 
  -3   6  13        0.01        2.35      4.00 o 
  -2   6  13       31.57       28.00      5.74 o 
  -1   6  13       55.39       54.90      6.63 o 
   0   6  13        5.39       14.97      6.08 o 
   1   6  13       34.82       25.21      6.44 o 
  -6   7  13       15.14       11.80      6.70 o 
  -5   7  13      363.45      415.86     13.87 o 
  -4   7  13       67.76       94.91      7.70 o 
  -3   7  13       51.95       76.13      7.55 o 
  -2   7  13       20.35       20.88      5.31 o 
  -1   7  13       98.12      111.82      8.19 o 
   0   7  13       16.05       17.46      5.13 o 
   1   7  13       13.81        7.74      6.20 o 
  -5   8  13        1.58        4.96      5.43 o 
  -4   8  13       59.41       64.28     11.28 o 
  -3   8  13        6.95        9.01      5.25 o 
  -2   8  13      106.89      115.58     15.64 o 
  -1   8  13       12.26       24.89      9.44 o 
   0   8  13       46.37       58.85     14.09 o 
   1   8  13        2.53        4.83      5.17 o 
  -5   9  13      124.71      131.76      9.10 o 
  -4   9  13        4.79       13.22      5.57 o 
  -3   9  13        7.72       15.29      5.55 o 
  -2   9  13        2.73        8.90      5.37 o 
  -1   9  13        2.33        4.25      4.74 o 
   0   9  13        0.74        5.60      4.73 o 
   1   9  13        0.45       -2.02      4.85 o 
  -5  10  13        5.32       10.69      5.73 o 
  -4  10  13        1.14        4.19      5.04 o 
  -3  10  13        0.13        1.56      6.26 o 
  -2  10  13      121.80      114.17      8.98 o 
  -1  10  13       95.31       95.76      7.96 o 
   0  10  13        5.56        6.61      4.77 o 
   1  10  13       13.06       17.93      5.14 o 
  -5  11  13      104.31      104.21     12.84 o 
  -4  11  13       16.33       19.09      5.94 o 
  -3  11  13       36.84       38.83      7.80 o 
  -2  11  13        0.02        2.64      4.83 o 
  -1  11  13        2.38        5.20      4.71 o 
   0  11  13       31.52       36.03      6.00 o 
  -4  12  13       43.14       49.75      6.92 o 
  -3  12  13        3.78       12.04      6.66 o 
  -2  12  13       12.85       12.63      6.98 o 
  -1  12  13        2.15        0.04      4.74 o 
   0  12  13        9.87       12.54      5.42 o 
  -4  13  13        0.31        4.35      5.42 o 
  -3  13  13        2.78       -3.87     10.60 o 
  -2  13  13       24.33       36.86      7.75 o 
  -1  13  13        0.74        1.43      5.76 o 
  -3  14  13        3.01       16.93     10.15 o 
  -2  14  13        0.26        4.99      5.78 o 
  -4   0  14       29.90       26.85      9.63 o 
  -2   0  14        0.25       11.87     10.06 o 
   0   0  14      190.87      159.11     17.09 o 
  -5   1  14       43.14       32.08      8.93 o 
  -4   1  14        1.67        2.47      4.64 o 
  -3   1  14       38.33       35.51      6.66 o 
  -2   1  14        7.17        6.54      4.77 o 
  -1   1  14       23.28       22.30      7.14 o 
   0   1  14        5.24        7.38      6.61 o 
  -5   2  14       25.87       29.38      6.48 o 
  -4   2  14       75.25       82.96      7.09 o 
  -3   2  14       95.76      107.11      7.39 o 
  -2   2  14       14.13       14.45      5.51 o 
  -1   2  14       22.95       25.46      8.83 o 
   0   2  14       45.35       43.36     12.53 o 
  -5   3  14        6.06       22.06     12.32 o 
  -4   3  14       67.10       83.56      7.18 o 
  -3   3  14        0.37        4.07      4.41 o 
  -2   3  14        0.05        8.88      5.07 o 
  -1   3  14       39.12       41.41     10.15 o 
   0   3  14       22.53       20.79      8.71 o 
  -4   4  14       10.35       11.19      5.01 o 
  -3   4  14        6.46        7.03      5.38 o 
  -2   4  14        0.35        4.93      5.06 o 
  -1   4  14       94.74       99.00     23.44 o 
   0   4  14        0.00        1.56      5.78 o 
  -4   5  14       44.05       45.29      6.09 o 
  -3   5  14        1.24        5.96      4.49 o 
  -2   5  14        1.70        3.63      4.92 o 
  -1   5  14       18.28       19.94      5.56 o 
   0   5  14       53.64       42.00      8.11 o 
  -4   6  14       14.03       14.93      6.95 o 
  -3   6  14        2.74        6.84      5.46 o 
  -2   6  14       40.45       44.43      7.36 o 
  -1   6  14        4.59        7.89      4.96 o 
  -4   7  14        1.68        8.66      5.52 o 
  -3   7  14       11.21       23.50      6.08 o 
  -2   7  14       11.66       12.69      5.34 o 
  -1   7  14       46.60       52.27      6.92 o 
  -3   8  14        6.44       17.80      5.93 o 
  -2   8  14        9.01       12.77      5.61 o 
                                                 
